# Supplementary material for: Methamphetamine Dysregulates Macrophage Functions and Autophagy to Mediate HIV Neuropathogenesis
Source: Biomedicines. 2022 May 27;10(6):1257. doi: 10.3390/biomedicines10061257 (PMC9220012; doi:10.3390/biomedicines10061257)
Supplement: Supplementary file 1 [file biomedicines-10-01257-s001.zip]

Archive with 2 entries (2 files):
- Supplementary Document.pdf
- Supplementary Table S1.xlsx
