# Supplementary material for: Methamphetamine Dysregulates Macrophage Functions and Autophagy to Mediate HIV Neuropathogenesis
Source: Biomedicines. 2022 May 27;10(6):1257. doi: 10.3390/biomedicines10061257 (PMC9220012; doi:10.3390/biomedicines10061257)
Supplement: Supplementary file 1 [file biomedicines-10-01257-s001.zip › Supplementary Table S1.xlsx]

## Sheet: By p and fold
p <0.1	fold >1.2 or <0.8
Accession	Gene Symbol	Meth vs Untx	Fold change	p-value		LOG	FOLDS		LOG	PVAL		Supp Table S1. Proteins with increased levels upon methampetamine adminisration													Supp Table S1. Proteins with decreased levels upon methampetamine adminisration
P20020			1.84928	3.94276		-0.32	0.80107		4.32193	0.05		Accession	Gene Symbol	Fold change	p-value	Description									Accession	Gene Symbol	Fold change	p-value	Description
Q8N5M9	JAGN1		1.75778	5.77687		0.26	1.19748		3.32193	0.1		P20020		1.84928	3.94276	Plasma membrane calcium-transporting ATPase 1									P62879	GNB2	-0.324374	5.14031	Guanine nucleotide-binding protein G(I)/G(S)/G(T) subunit beta-2
Q9UNP9	PPIE		1.49619	3.34928								Q8N5M9	JAGN1	1.75778	5.77687	Protein jagunal homolog 1									Q8NCG7	DAGLB	-0.327904	6.10317	Sn1-specific diacylglycerol lipase beta
P07205	PGK2		1.44075	3.32286								Q9UNP9	PPIE	1.49619	3.34928	Peptidyl-prolyl cis-trans isomerase E									Q8IYB3	SRRM1	-0.329853	3.44204	Serine/arginine repetitive matrix protein 1
P51668	UBE2D1		1.37507	3.3584								P07205	PGK2	1.44075	3.32286	Phosphoglycerate kinase 2									P16885	PLCG2	-0.330801	3.53865	1-phosphatidylinositol 4,5-bisphosphate phosphodiesterase gamma-2
Q10471	GALNT2		1.30167	3.4898								P51668	UBE2D1	1.37507	3.3584	Ubiquitin-conjugating enzyme E2 D1									Q9H8H0	NOL11	-0.333351	4.57598	Nucleolar protein 11
Q9H9P8	L2HGDH		1.29494	4.88756								Q10471	GALNT2	1.30167	3.4898	Polypeptide N-acetylgalactosaminyltransferase 2									Q9NXA8	SIRT5	-0.334669	4.28083	NAD-dependent protein deacylase sirtuin-5, mitochondrial
O60925	PFDN1		1.25059	4.25505								Q9H9P8	L2HGDH	1.29494	4.88756	L-2-hydroxyglutarate dehydrogenase, mitochondrial									Q9ULH1	ASAP1	-0.335836	4.71102	Arf-GAP with SH3 domain, ANK repeat and PH domain-containing protein 1
P09132	SRP19		1.15179	4.45855								O60925	PFDN1	1.25059	4.25505	Prefoldin subunit 1									P61960	UFM1	-0.337737	9.66051	Ubiquitin-fold modifier 1
P20889	gag (HIV)		1.11386	3.81232								P09132	SRP19	1.15179	4.45855	Signal recognition particle 19 kDa protein									P09497	CLTB	-0.337819	3.59629	Clathrin light chain B
Q96FS4	SIPA1		1.0542	3.43085								P20889	gag (HIV)	1.11386	3.81232	Gag polyprotein									P54136	RARS	-0.338769	5.5631	Arginine--tRNA ligase, cytoplasmic
Q9H0A8	COMMD4		1.04036	3.70658								Q96FS4	SIPA1	1.0542	3.43085	Signal-induced proliferation-associated protein 1									Q9H446	RWDD1	-0.341165	3.53049	RWD domain-containing protein 1
P51610	HCFC1		1.03126	5.10689								Q9H0A8	COMMD4	1.04036	3.70658	COMM domain-containing protein 4									Q9Y5Q8	GTF3C5	-0.345216	3.87494	General transcription factor 3C polypeptide 5
Q12824	SMARCB1		1.02235	3.49653								P51610	HCFC1	1.03126	5.10689	Host cell factor 1									O75832	PSMD10	-0.345489	4.02007	26S proteasome non-ATPase regulatory subunit 10
P55769	NHP2L1; SNU13		1.00071	3.40632								Q12824	SMARCB1	1.02235	3.49653	SWI/SNF-related matrix-assoc actin-dep regulator of chromatin subf B m 1									P47897	QARS	-0.348645	3.58078	Glutamine--tRNA ligase
Q15750	TAB1		0.980583	4.17363								P55769	NHP2L1; SNU13	1.00071	3.40632	NHP2-like protein 1									Q8NCL4	GALNT6	-0.354346	3.53771	Polypeptide N-acetylgalactosaminyltransferase 6
O43583	DENR		0.951823	3.90846								Q15750	TAB1	0.980583	4.17363	TGF-beta-activated kinase 1 and MAP3K7-binding protein 1									Q15165		-0.358822	4.14222	Serum paraoxonase/arylesterase 2
P49590	HARS2		0.896553	4.03833								O43583	DENR	0.951823	3.90846	Density-regulated protein									O00214	LGALS8	-0.360047	4.79092	Galectin-8
O95674	CDS2		0.883791	3.98757								P49590	HARS2	0.896553	4.03833	Probable histidine--tRNA ligase, mitochondrial									P32969	RPL9	-0.36023	3.56042	60S ribosomal protein L9
Q9QSR3	gag-pol (HIV)		0.832407	4.29443								O95674	CDS2	0.883791	3.98757	Phosphatidate cytidylyltransferase 2									Q9Y508	RNF114	-0.361472	5.5761	E3 ubiquitin-protein ligase RNF114
P54819	AK2		0.831124	4.00952								Q9QSR3	gag-pol (HIV)	0.832407	4.29443	Gag-Pol polyprotein									O95163	IKBKAP; ELP1	-0.365104	4.7251	Elongator complex protein 1
O43719	HTATSF1		0.827949	3.33713								P54819	AK2	0.831124	4.00952	Adenylate kinase 2, mitochondrial									P26006	ITGA3	-0.366988	5.83054	Integrin alpha-3
Q9BQG0	MYBBP1A		0.827299	4.95281								O43719	HTATSF1	0.827949	3.33713	HIV Tat-specific factor 1									Q8WVM8	SCFD1	-0.370382	3.72366	Sec1 family domain-containing protein 1
P49915	GMPS		0.80832	4.56967								Q9BQG0	MYBBP1A	0.827299	4.95281	Myb-binding protein 1A									Q8N490	PNKD	-0.370393	4.33539	Probable hydrolase PNKD
O15258	RER1		0.73334	4.45569								P49915	GMPS	0.80832	4.56967	GMP synthase [glutamine-hydrolyzing]									P05413	FABP3	-0.372248	7.73125	Fatty acid-binding protein, heart
P61803	DAD1		0.71377	3.44782								O15258	RER1	0.73334	4.45569	Protein RER1									Q13349	ITGAD	-0.372363	3.97714	Integrin alpha-D
P51570	GALK1		0.693519	3.81275								P61803	DAD1	0.71377	3.44782	Dolichyl-diphosphooligosaccharide--protein glycosyltransferase subunit DAD1									Q01415	GALK2	-0.375934	6.47332	N-acetylgalactosamine kinase
Q9NQ29	LUC7L		0.633143	5.0342								P51570	GALK1	0.693519	3.81275	Galactokinase									P14174	MIF	-0.376734	6.41807	Macrophage migration inhibitory factor
Q6ZVK8	NUDT18		0.629923	8.04916								Q9NQ29	LUC7L	0.633143	5.0342	Putative RNA-binding protein Luc7-like 1									P33897	ABCD1	-0.386698	3.79173	ATP-binding cassette sub-family D member 1
P30613	PKLR		0.612751	3.992								Q6ZVK8	NUDT18	0.629923	8.04916	8-oxo-dGDP phosphatase NUDT18									Q04760	GLO1	-0.395127	3.78979	Lactoylglutathione lyase
O00221	NFKBIE		0.609498	3.90211								P30613	PKLR	0.612751	3.992	Pyruvate kinase PKLR									O43242	PSMD3	-0.395147	7.76501	26S proteasome non-ATPase regulatory subunit 3
Q86VR2	FAM134C; RETREG3		0.598621	5.49811								O00221	NFKBIE	0.609498	3.90211	NF-kappa-B inhibitor epsilon									P46060	RANGAP1	-0.403212	7.13024	Ran GTPase-activating protein 1
Q13895	BYSL		0.594429	5.20838								Q86VR2	FAM134C; RETREG3	0.598621	5.49811	Reticulophagy regulator 3									Q9Y6A9	SPCS1	-0.406401	4.96273	Signal peptidase complex subunit 1
Q01082	SPTBN1		0.581165	6.35542								Q13895	BYSL	0.594429	5.20838	Bystin									P17252	PRKCA	-0.418521	3.8812	Protein kinase C alpha type
Q9HBU6	ETNK1		0.512051	3.58293								Q01082	SPTBN1	0.581165	6.35542	Spectrin beta chain, non-erythrocytic 1									P32189	GK	-0.426943	3.3211	Glycerol kinase
P04440	HLA-DPB1		0.49987	4.8743								Q9HBU6	ETNK1	0.512051	3.58293	Ethanolamine kinase 1									Q9NP79	VTA1	-0.428176	8.16152	Vacuolar protein sorting-associated protein VTA1 homolog
Q07021	C1QBP		0.496518	5.39974								P04440	HLA-DPB1	0.49987	4.8743	HLA class II histocompatibility antigen, DP beta 1 chain									P51812	RPS6KA3	-0.430014	3.80382	Ribosomal protein S6 kinase alpha-3
Q9Y2B0	CNPY2		0.496396	3.89766								Q07021	C1QBP	0.496518	5.39974	Complement component 1 Q subcomponent-binding protein, mitochondrial									P12074	COX6A1	-0.432317	4.78204	Cytochrome c oxidase subunit 6A1, mitochondrial
Q9GZT8	NIF3L1		0.49423	6.57443								Q9Y2B0	CNPY2	0.496396	3.89766	Protein canopy homolog 2									P01860	IGHG3	-0.432978	6.0385	Immunoglobulin heavy constant gamma 3
P0DP25	CALM3; CALM2; CALM1		0.493566	6.01681								Q9GZT8	NIF3L1	0.49423	6.57443	NIF3-like protein 1									P0DOY2	IGLC2	-0.433651	4.12762	Immunoglobulin lambda constant 2
Q8NCC3	PLA2G15		0.48404	3.35016								P0DP25	CALM3; CALM2; CALM1	0.493566	6.01681	Calmodulin-3									Q9Y3L5	RAP2C	-0.463552	3.52026	Ras-related protein Rap-2c
P63244	GNB2L1; RACK1		0.475195	4.59546								Q8NCC3	PLA2G15	0.48404	3.35016	Group XV phospholipase A2									Q9Y2W1	THRAP3	-0.465066	5.73985	Thyroid hormone receptor-associated protein 3
O60502	MGEA5		0.467799	4.69295								P63244	GNB2L1; RACK1	0.475195	4.59546	Receptor of activated protein C kinase 1									P17568	NDUFB7	-0.467626	4.69946	NADH dehydrogenase [ubiquinone] 1 beta subcomplex subunit 7
P63151	PPP2R2A		0.466354	4.23255								O60502	MGEA5	0.467799	4.69295	Protein O-GlcNAcase									Q9Y4E6	WDR7	-0.468995	4.57169	WD repeat-containing protein 7
P41567	EIF1		0.463027	4.92078								P63151	PPP2R2A	0.466354	4.23255	Serine/threonine-protein phosphatase 2A 55 kDa regulatory subunit B alpha isoform									P35579	MYH9	-0.469597	3.87753	Myosin-9
Q9UNS2	COPS3		0.453665	5.96149								P41567	EIF1	0.463027	4.92078	Eukaryotic translation initiation factor 1									Q9UGI8	TES	-0.475684	4.05537	Testin
P17480	UBTF		0.447367	3.79904								Q9UNS2	COPS3	0.453665	5.96149	COP9 signalosome complex subunit 3									P53355	DAPK1	-0.478643	4.42803	Death-associated protein kinase 1
A0FGR8	ESYT2		0.443917	4.14386								P17480	UBTF	0.447367	3.79904	Nucleolar transcription factor 1									P04350	TUBB4A	-0.485773	4.12993	Tubulin beta-4A chain
Q9NYA1	SPHK1		0.436957	4.11158								A0FGR8	ESYT2	0.443917	4.14386	Extended synaptotagmin-2									O43307	ARHGEF9	-0.497721	8.31183	Rho guanine nucleotide exchange factor 9
Q9NRN7	AASDHPPT		0.422678	6.06464								Q9NYA1	SPHK1	0.436957	4.11158	Sphingosine kinase 1 Promotes phagocytosis									Q9NRA2	SLC17A5	-0.500515	4.54536	Sialin
Q13153	PAK1		0.419871	3.71348								Q9NRN7	AASDHPPT	0.422678	6.06464	L-aminoadipate-semialdehyde dehydrogenase-phosphopantetheinyl transferase									Q9Y697	NFS1	-0.517612	3.65483	Cysteine desulfurase, mitochondrial
P00846	ATP6		0.41861	3.89084								Q13153	PAK1	0.419871	3.71348	Serine/threonine-protein kinase PAK 1									P50749	RASSF2	-0.518356	3.33608	Ras association domain-containing protein 2
P14406	COX7A2		0.417939	7.61705								P00846	ATP6	0.41861	3.89084	ATP synthase subunit a									O95299	NDUFA10	-0.537893	3.8885	NADH dehydrogenase [ubiquinone] 1 alpha subcomplex subunit 10, mitochondrial
Q13232	NME3		0.401173	5.25568								P14406	COX7A2	0.417939	7.61705	Cytochrome c oxidase subunit 7A2, mitochondrial									Q9BQQ3	GORASP1	-0.538827	7.64305	Golgi reassembly-stacking protein 1
Q5Y7A7	HLA-DRB1; HLA-DRB4		0.399857	4.01981								Q13232	NME3	0.401173	5.25568	Nucleoside diphosphate kinase 3									Q9HCE0	EPG5	-0.544308	4.24305	Ectopic P granules protein 5 homolog
Q7KZ85	SUPT6H		0.399389	6.51015								Q5Y7A7	HLA-DRB1; HLA-DRB4	0.399857	4.01981	HLA class II histocompatibility antigen, DRB1-13 beta chain									Q8TDQ7	GNPDA2	-0.561043	5.92541	Glucosamine-6-phosphate isomerase 2
P23469	PTPRE		0.397218	3.7445								Q7KZ85	SUPT6H	0.399389	6.51015	Transcription elongation factor SPT6									Q9Y6D5	ARFGEF2	-0.569191	3.35455	Brefeldin A-inhibited guanine nucleotide-exchange protein 2
P04233	CD74		0.394123	3.99011								P23469	PTPRE	0.397218	3.7445	Receptor-type tyrosine-protein phosphatase epsilon									Q9UP83	COG5	-0.576152	3.53542	Conserved oligomeric Golgi complex subunit 5
Q9NZK5	CECR1; ADA2		0.382908	4.02563								P04233	CD74	0.394123	3.99011	HLA class II histocompatibility antigen gamma chain									O75208	COQ9	-0.576882	3.81437	Ubiquinone biosynthesis protein COQ9, mitochondrial
Q9UPN3	MACF1		0.376286	4.67803								Q9NZK5	CECR1; ADA2	0.382908	4.02563	Adenosine deaminase 2									P01859	IGHG2	-0.604071	3.70226	Immunoglobulin heavy constant gamma 2
Q9P258	RCC2		0.373099	4.61885								Q9UPN3	MACF1	0.376286	4.67803	Microtubule-actin cross-linking factor 1, isoforms 1/2/3/5									Q8IYB5	SMAP1	-0.606047	5.3905	Stromal membrane-associated protein 1
P60604	UBE2G2		0.370298	4.52799								Q9P258	RCC2	0.373099	4.61885	Protein RCC2									B9A064	IGLL5	-0.616806	4.14386	Immunoglobulin lambda-like polypeptide 5
P11169	SLC2A3		0.369781	3.39996								P60604	UBE2G2	0.370298	4.52799	Ubiquitin-conjugating enzyme E2 G2									Q96K37	SLC35E1	-0.631681	4.42266	Solute carrier family 35 member E1
Q9H3G5	CPVL		0.366414	3.37962								P11169	SLC2A3	0.369781	3.39996	Solute carrier family 2, facilitated glucose transporter member 3									Q9NX47	MARCH5	-0.634075	6.13668	E3 ubiquitin-protein ligase MARCH5
Q13287	NMI		0.363891	4.2663								Q9H3G5	CPVL	0.366414	3.37962	Probable serine carboxypeptidase CPVL									Q9BYD3	MRPL4	-0.638105	5.14385	39S ribosomal protein L4, mitochondrial
Q15582	TGFBI		0.363799	5.95663								Q13287	NMI	0.363891	4.2663	N-myc-interactor									Q9BXP2	SLC12A9	-0.680377	10.2889	Solute carrier family 12 member 9
Q9NXF1	TEX10		0.359838	4.70915								Q15582	TGFBI	0.363799	5.95663	Transforming growth factor-beta-induced protein ig-h3									Q9NX02	NLRP2	-0.681715	5.62366	NACHT, LRR and PYD domains-containing protein 2
P27824	CANX		0.354152	6.19794								Q9NXF1	TEX10	0.359838	4.70915	Testis-expressed protein 10									Q01813	PFKP	-0.682367	4.27065	ATP-dependent 6-phosphofructokinase, platelet type
P47985	UQCRFS1		0.353994	4.52887								P27824	CANX	0.354152	6.19794	Calnexin									O14920	IKBKB	-0.69304	4.5053	Inhibitor of nuclear factor kappa-B kinase subunit beta
P35232	PHB		0.353985	3.85237								P47985	UQCRFS1	0.353994	4.52887	Cytochrome b-c1 complex subunit Rieske, mitochondrial									Q7Z4V5	HDGFRP2; HDGFL2	-0.713147	3.49748	Hepatoma-derived growth factor-related protein 2
P09914	IFIT1		0.350361	5.64661								P35232	PHB	0.353985	3.85237	Prohibitin									P54886	ALDH18A1	-0.763078	5.67821	Delta-1-pyrroline-5-carboxylate synthase
Q8N5K1	CISD2		0.348352	5.22765								P09914	IFIT1	0.350361	5.64661	Interferon-induced protein with tetratricopeptide repeats 1									P18031	PTPN1	-0.770406	3.55308	Tyrosine-protein phosphatase non-receptor type 1
Q52LJ0			0.34306	3.95312								Q8N5K1	CISD2	0.348352	5.22765	CDGSH iron-sulfur domain-containing protein 2									Q13426	XRCC4	-0.775033	3.36098	DNA repair protein XRCC4
Q13557	CAMK2D		0.320317	5.50897								Q52LJ0		0.34306	3.95312	Protein FAM98B									Q7Z5R6	APBB1IP	-0.780191	5.03804	Amyloid beta A4 precursor protein-binding family B member 1-interacting protein
Q9ULC4	MCTS1		0.319565	8.24694								Q13557	CAMK2D	0.320317	5.50897	Calcium/calmodulin-dependent protein kinase type II subunit delta									P36959	GMPR	-0.809248	3.70358	GMP reductase 1
Q8WYA6	CTNNBL1		0.316869	5.37888								Q9ULC4	MCTS1	0.319565	8.24694	Malignant T-cell-amplified sequence 1									Q86X55	CARM1	-0.812719	3.72488	Histone-arginine methyltransferase CARM1
P09669	COX6C		0.314017	3.39239								Q8WYA6	CTNNBL1	0.316869	5.37888	Beta-catenin-like protein 1									O75475	PSIP1	-0.814102	4.37853	PC4 and SFRS1-interacting protein
Q9Y3E0	GOLT1B		0.313484	12.0145								P09669	COX6C	0.314017	3.39239	Cytochrome c oxidase subunit 6C									Q96EY8	MMAB	-0.900506	6.91735	Corrinoid adenosyltransferase
P08637	FCGR3A		0.312717	7.57116								Q9Y3E0	GOLT1B	0.313484	12.0145	Vesicle transport protein GOT1B									Q6YHK3	CD109	-0.946209	4.93316	CD109 antigen
Q9NTJ4	MAN2C1		0.311379	3.84958								P08637	FCGR3A	0.312717	7.57116	Low affinity immunoglobulin gamma Fc region receptor III-A									Q9H1Z4	WDR13	-0.982289	4.3242	WD repeat-containing protein 13
Q15052	ARHGEF6		0.306236	3.65693								Q9NTJ4	MAN2C1	0.311379	3.84958	Alpha-mannosidase 2C1									Q15120	PDK3	-1.0288	4.01795	[Pyruvate dehydrogenase (acetyl-transferring)] kinase isozyme 3, mitochondrial
Q05519	SRSF11		0.301591	6.46607								Q15052	ARHGEF6	0.306236	3.65693	Rho guanine nucleotide exchange factor 6									Q8TDQ1	CD300LF	-1.06199	3.59299	CMRF35-like molecule 1
P32121	ARRB2		0.297221	3.47476								Q05519	SRSF11	0.301591	6.46607	Serine/arginine-rich splicing factor 11									Q9Y2V7	COG6	-1.06475	3.74065	Conserved oligomeric Golgi complex subunit 6
P55899	FCGRT		0.295236	3.32201								P32121	ARRB2	0.297221	3.47476	Beta-arrestin-2									P02765		-1.10766	6.63774	Alpha-2-HS-glycoprotein
Q9H2A7	CXCL16		0.290183	7.6115								P55899	FCGRT	0.295236	3.32201	IgG receptor FcRn large subunit p51									Q9BU02	THTPA	-1.116	3.68796	Thiamine-triphosphatase
P68400	CSNK2A1		0.280087	3.62718								Q9H2A7	CXCL16	0.290183	7.6115	C-X-C motif chemokine 16									Q9BW60	ELOVL1	-1.13047	4.70713	Elongation of very long chain fatty acids protein 1
Q9UJU6	DBNL		0.27152	6.11502								P68400	CSNK2A1	0.280087	3.62718	Casein kinase II subunit alpha									Q8NEB9	PIK3C3	-1.2298	4.4409	Phosphatidylinositol 3-kinase catalytic subunit type 3
Q08722	CD47		0.270932	4.03685								Q9UJU6	DBNL	0.27152	6.11502	Drebrin-like protein									Q8NHG8	ZNRF2	-1.28685	3.80448	E3 ubiquitin-protein ligase ZNRF2
P19838	NFKB1		0.26868	3.50426								Q08722	CD47	0.270932	4.03685	Leukocyte surface antigen CD47									Q9NW64	RBM22	-1.33892	4.44066	Pre-mRNA-splicing factor RBM22
Q99460	PSMD1		0.267665	6.3364								P19838	NFKB1	0.26868	3.50426	Nuclear factor NF-kappa-B p105 subunit									Q15366	PCBP2	-1.55187	4.5691	Poly(rC)-binding protein 2
P11177	PDHB		0.266757	3.89629								Q99460	PSMD1	0.267665	6.3364	26S proteasome non-ATPase regulatory subunit 1									Q9UER7	DAXX	-1.72872	3.3858	Death domain-associated protein 6
P61326	MAGOH		0.264166	6.6529								P11177	PDHB	0.266757	3.89629	Pyruvate dehydrogenase E1 component subunit beta, mitochondrial									P38435	GGCX	-1.73066	5.04941	Vitamin K-dependent gamma-carboxylase
Q99747	NAPG		0.258253	3.6549								P61326	MAGOH	0.264166	6.6529	Protein mago nashi homolog									P02656	APOC3	-2.25891	4.10328	Apolipoprotein C-III
O60613			0.255802	3.67722
P57105	SYNJ2BP		0.252881	3.71116
Q92552	MRPS27		0.251678	3.35894
Q96AA3	RFT1		0.240821	5.5729
Q9BY44	EIF2A		0.240277	4.88742
O95793	STAU1		0.238051	4.2784
Q96RU3	FNBP1		0.234828	3.54999
O75880	SCO1		0.234149	3.83076
Q9UBI1	COMMD3		0.233221	3.78642
P61018	RAB4B		0.232731	4.15394
P61604	HSPE1		0.22919	3.78359
Q99720	SIGMAR1		0.228955	4.06543		1.17199	0.0597287
P51003	PAPOLA		0.227373	4.93682
O96019	ACTL6A		0.225694	3.65934
O15116	LSM1		0.224631	4.4988
P49736	MCM2		0.222698	3.47188
P53634	CTSC		0.221512	5.06417
P48735	IDH2		0.221327	5.15965
P61626	LYZ		0.21779	3.53961
Q00059	TFAM		0.216425	3.86428
P20292	ALOX5AP		0.216098	3.83349
P43243	MATR3		0.21544	7.85212
P49356	FNTB; CHURC1-FNTB		0.214039	4.90883
P28070	PSMB4		0.213669	4.0982
P09012	SNRPA		0.208784	3.57313
Q96M27	PRRC1		0.20548	11.1519
Q86YV0	RASAL3		0.205321	3.74112
P62942	FKBP1A		0.205293	5.23041
P18510	IL1RN		0.202905	3.95271
P60174	TPI1		0.199778	5.10813
Q02790	FKBP4		0.197588	4.20169
O15254	ACOX3		0.197006	3.94865
Q6EEV6	SUMO4		0.196212	4.02967
P36543	ATP6V1E1		0.194407	5.49523
P51648	ALDH3A2		0.194098	3.59828
O43390	HNRNPR		0.192754	3.77213
P42704	LRPPRC		0.191594	4.29436
O75688	PPM1B		0.191179	5.27701
P62269	RPS18		0.19091	3.70311
Q01130	SRSF2		0.190348	3.63837
O43684	BUB3		0.18939	5.25731
Q9Y383	LUC7L2		0.186407	4.75718
P62750	RPL23A		0.185749	5.30605
Q13093	PLA2G7		0.18485	3.5043
Q66K14	TBC1D9B		0.181115	4.05205
P54920	NAPA		0.180309	3.55494
Q6VN20	RANBP10		0.179857	5.93973
P20618	PSMB1		0.17785	3.37136
Q9BX59	TAPBPL		0.177168	3.67401
O14950	MYL12B; MYL12A		0.177082	7.36613
P47755	CAPZA2		0.176015	5.06523
O00560	SDCBP		0.173994	3.78487
Q07955	SRSF1		0.173403	3.64569
Q7Z3D6	C14orf159; DGLUCY		0.172193	4.12339
P54578	USP14		0.1721	4.09307
Q16531	DDB1		0.172007	3.62588
P13284	IFI30		0.169995	4.31322
Q00013	MPP1		0.167612	4.28021
Q9HCU5	PREB		0.166666	6.01783
Q9UM00			0.161693	6.42326
Q96FJ2	DYNLL2		0.160968	3.62818
P28482	MAPK1		0.160848	3.55123
Q69YN2	CWF19L1		0.159907	4.32813
P02751	FN1		0.154404	3.51949
Q8NBQ5	HSD17B11		0.153997	4.38163
Q92890	UFD1L; UFD1		0.152261	3.62442
P05091	ALDH2		0.15035	4.24648
P62826	RAN		0.148217	3.40593
Q5VW32	BROX		0.148016	8.39867
P08754	GNAI3		0.147968	4.38383
Q96DT6	ATG4C		0.144468	4.10295
P04839	CYBB		0.141233	6.40415
Q15020	SART3		0.138624	6.69082
P09543	CNP		0.137314	3.54687
P21283	ATP6V1C1		0.134852	6.0324
Q03426	MVK		0.133303	4.18819
Q96J01	THOC3		0.121768	5.43148
O95470	SGPL1		0.116088	5.02305
Q9H4M9	EHD1		0.112323	4.23292
P62993	GRB2		0.111361	3.82391
P51665	PSMD7		0.107521	3.61337
Q9BVK6	TMED9		0.103867	4.69084
P36578	RPL4		0.10239	3.63856
O75874	IDH1		0.0996076	6.90078
P84095	RHOG		0.0916758	4.83765
P22897	MRC1		0.0900782	4.94499
O60234	GMFG		0.0793601	4.54225
P35754	GLRX		0.0731479	4.53057
O94903	PROSC; PLPBP		0.0306318	3.91432
Q06830	PRDX1		-0.0504001	3.73239
O75995	SASH3		-0.0697739	7.56792
P15880	RPS2		-0.0754746	3.42411
Q9HC35	EML4		-0.0765912	8.84366
P45880	VDAC2		-0.0818183	4.34375
Q9H3K6	BOLA2B; BOLA2; LOC107984053		-0.100758	4.92482
Q9H0U3	MAGT1		-0.10125	4.26418
P84098	RPL19		-0.104411	3.5322
P62899	RPL31		-0.105358	4.21597
P12931	SRC		-0.108999	3.34624
Q14240	EIF4A2		-0.111909	3.60048
P09960	LTA4H		-0.115565	4.22359
P11215	ITGAM		-0.11567	4.58338
Q16762	TST		-0.116486	5.4598
P17900	GM2A		-0.116996	3.87439
Q9P2T1	GMPR2		-0.118359	3.71823
P53597	SUCLG1		-0.120791	3.38895
O15143	ARPC1B		-0.121361	6.73812
P20592	MX2		-0.123591	3.4562
P39023	RPL3		-0.124586	7.95633
Q92466	DDB2		-0.124995	3.68396
P51798	CLCN7		-0.127976	5.01912
P11413	G6PD		-0.129339	5.3446
P49792	RANBP2		-0.13157	3.60975
Q15057	ACAP2		-0.132861	4.90428
Q13568	IRF5		-0.133525	5.03301
O43488	AKR7A2		-0.134693	4.6104
P15559	NQO1		-0.14015	4.35407
O75390	CS		-0.140202	3.56779
P35241	RDX		-0.142369	4.58411
P40925	MDH1		-0.143962	5.23769
P10620	MGST1		-0.144303	4.82046
Q9UID3	VPS51		-0.145775	4.2395
P22392	NME2; NME1-NME2		-0.147657	4.88591
O14974	PPP1R12A		-0.153014	4.84948
P20702	ITGAX		-0.156985	4.7636
O76021	RSL1D1		-0.157573	6.24482
P62273	RPS29		-0.157747	6.86079
Q9BSJ8	ESYT1		-0.159258	8.56855
O95219	SNX4		-0.159439	3.52091
O75323	GBAS; NIPSNAP2		-0.160215	4.9604
Q99653	CHP1		-0.162266	5.29163
Q9H4G4	GLIPR2		-0.16245	3.91326
Q5ZPR3	CD276		-0.16302	3.3486
Q9P2I0	CPSF2		-0.164031	4.07857
Q8TBF2	FAM213B		-0.169998	6.21545
Q9NZM1	MYOF		-0.170561	6.77469
Q8WXF1	PSPC1		-0.172805	3.788
P49207	RPL34		-0.173203	3.33756
Q9Y678	COPG1		-0.173485	8.40287
P57737	CORO7		-0.179198	3.75539
P62280	RPS11		-0.180636	3.696
P49755	TMED10		-0.180832	5.31331
P60981	DSTN		-0.181015	4.18568
O14656	TOR1A		-0.181326	3.32235
P40926	MDH2		-0.183975	3.4081
Q14344	GNA13		-0.187244	6.02096
P35609	ACTN2		-0.187551	6.28199
O60711	LPXN		-0.187866	3.70535
Q9BYD2	MRPL9		-0.189241	4.75227
Q709C8	VPS13C		-0.194188	4.92653
P29992	GNA11		-0.194288	3.74369
O00299	CLIC1		-0.194349	3.4305
Q8TB24	RIN3		-0.194407	4.78187
P11142	HSPA8		-0.194539	3.4361
Q9H2U2	PPA2		-0.195095	10.745
P12814	ACTN1		-0.195555	5.04309
Q8NHJ6	LILRB4		-0.195789	4.26016
P02647	APOA1		-0.196198	4.11242
Q15149	PLEC		-0.196296	3.60561
P18440	NAT1		-0.198592	5.19053
Q9NPQ8	RIC8A		-0.199106	4.27299
Q9H7B2	RPF2		-0.200439	4.30381
Q8IXQ6	PARP9		-0.201916	3.86487
Q93008	USP9X		-0.203198	3.66291
Q6UB35	MTHFD1L		-0.20358	11.9412
P62424	RPL7A		-0.204794	4.13237
O00148	DDX39A		-0.205651	3.51468
O00534	VWA5A		-0.212797	3.87342
O75923	DYSF		-0.219169	3.38637
P62263	RPS14		-0.221163	4.88539
Q8IZQ5	C11orf31; SELENOH		-0.221254	3.47263
P49023	PXN		-0.221361	3.74527
Q9NRX4	PHPT1		-0.223553	3.48978
Q9Y285	FARSA		-0.22393	4.9361
P20810	CAST		-0.223954	4.32126
Q9NRP0	OSTC		-0.225594	3.6325
Q15382	RHEB		-0.225616	3.63533
Q9NRY5	FAM114A2		-0.230548	6.98738
Q5TDH0	DDI2		-0.232852	7.94707
Q9HAC8	UBTD1		-0.233779	3.98227
Q99426	TBCB		-0.235363	3.43145
Q92597	NDRG1		-0.237959	3.53724
P15090	FABP4		-0.23881	3.46162
Q9Y3B3	TMED7; TMED7-TICAM2		-0.240493	3.97725
Q9NZC3	GDE1		-0.245443	4.31528
P50416	CPT1A		-0.246847	5.11036
P51649	ALDH5A1		-0.247228	3.66363
Q7Z2W4	ZC3HAV1		-0.249648	3.88333
Q8N2G8	GHDC		-0.250846	3.44267
P14868	DARS		-0.251526	5.10266
P31749	AKT1		-0.252803	3.48921
P41091	EIF2S3		-0.252943	6.76579
Q9BR76	CORO1B		-0.253321	3.85702
P24928	POLR2A		-0.256936	3.64263
Q9BQE5	APOL2		-0.263182	4.99847
P05556	ITGB1		-0.264507	3.4554
P63241	EIF5A		-0.264646	5.53685
P11908	PRPS2		-0.266038	3.81122
Q9NQR4	NIT2		-0.269012	6.20053
Q16831	UPP1		-0.270689	3.57837
Q8NF50	DOCK8		-0.273898	3.89828
P09769	FGR		-0.274147	5.47546
Q15233	NONO		-0.27596	5.5823
O43660	PLRG1		-0.276529	4.78464
Q9NVJ2	ARL8B		-0.290214	3.47628
P09972	ALDOC		-0.290785	5.14156
Q9Y3E5	PTRH2		-0.292034	3.67462
Q15392	DHCR24		-0.3039	4.24622
Q8WUH6	C12orf23; TMEM263		-0.304941	4.09585
Q9Y4D7	PLXND1		-0.309903	4.44373
Q9H0R4	HDHD2		-0.309949	3.83095
Q8WX93	PALLD		-0.315327	4.98521
P82932	MRPS6		-0.31566	3.5813
P49419	ALDH7A1		-0.31832	4.61955
P62879	GNB2		-0.324374	5.14031
Q8NCG7	DAGLB		-0.327904	6.10317
Q8IYB3	SRRM1		-0.329853	3.44204
P16885	PLCG2		-0.330801	3.53865
Q9H8H0	NOL11		-0.333351	4.57598
Q9NXA8	SIRT5		-0.334669	4.28083
Q9ULH1	ASAP1		-0.335836	4.71102
P61960	UFM1		-0.337737	9.66051
P09497	CLTB		-0.337819	3.59629
P54136	RARS		-0.338769	5.5631
Q9H446	RWDD1		-0.341165	3.53049
Q9Y5Q8	GTF3C5		-0.345216	3.87494
O75832	PSMD10		-0.345489	4.02007
P47897	QARS		-0.348645	3.58078
Q8NCL4	GALNT6		-0.354346	3.53771
Q15165			-0.358822	4.14222
O00214	LGALS8		-0.360047	4.79092
P32969	RPL9		-0.36023	3.56042
Q9Y508	RNF114		-0.361472	5.5761
O95163	IKBKAP; ELP1		-0.365104	4.7251
P26006	ITGA3		-0.366988	5.83054
Q8WVM8	SCFD1		-0.370382	3.72366
Q8N490	PNKD		-0.370393	4.33539
P05413	FABP3		-0.372248	7.73125
Q13349	ITGAD		-0.372363	3.97714
Q01415	GALK2		-0.375934	6.47332
P14174	MIF		-0.376734	6.41807
P33897	ABCD1		-0.386698	3.79173
Q04760	GLO1		-0.395127	3.78979
O43242	PSMD3		-0.395147	7.76501
P46060	RANGAP1		-0.403212	7.13024
Q9Y6A9	SPCS1		-0.406401	4.96273
P17252	PRKCA		-0.418521	3.8812
P32189	GK		-0.426943	3.3211
Q9NP79	VTA1		-0.428176	8.16152
P51812	RPS6KA3		-0.430014	3.80382
P12074	COX6A1		-0.432317	4.78204
P01860	IGHG3		-0.432978	6.0385
P0DOY2	IGLC2		-0.433651	4.12762
Q9Y3L5	RAP2C		-0.463552	3.52026
Q9Y2W1	THRAP3		-0.465066	5.73985
P17568	NDUFB7		-0.467626	4.69946
Q9Y4E6	WDR7		-0.468995	4.57169
P35579	MYH9		-0.469597	3.87753
Q9UGI8	TES		-0.475684	4.05537
P53355	DAPK1		-0.478643	4.42803
P04350	TUBB4A		-0.485773	4.12993
O43307	ARHGEF9		-0.497721	8.31183
Q9NRA2	SLC17A5		-0.500515	4.54536
Q9Y697	NFS1		-0.517612	3.65483
P50749	RASSF2		-0.518356	3.33608
O95299	NDUFA10		-0.537893	3.8885
Q9BQQ3	GORASP1		-0.538827	7.64305
Q9HCE0	EPG5		-0.544308	4.24305
Q8TDQ7	GNPDA2		-0.561043	5.92541
Q9Y6D5	ARFGEF2		-0.569191	3.35455
Q9UP83	COG5		-0.576152	3.53542
O75208	COQ9		-0.576882	3.81437
P01859	IGHG2		-0.604071	3.70226
Q8IYB5	SMAP1		-0.606047	5.3905
B9A064	IGLL5		-0.616806	4.14386
Q96K37	SLC35E1		-0.631681	4.42266
Q9NX47	MARCH5		-0.634075	6.13668
Q9BYD3	MRPL4		-0.638105	5.14385
Q9BXP2	SLC12A9		-0.680377	10.2889
Q9NX02	NLRP2		-0.681715	5.62366
Q01813	PFKP		-0.682367	4.27065
O14920	IKBKB		-0.69304	4.5053
Q7Z4V5	HDGFRP2; HDGFL2		-0.713147	3.49748
P54886	ALDH18A1		-0.763078	5.67821
P18031	PTPN1		-0.770406	3.55308
Q13426	XRCC4		-0.775033	3.36098
Q7Z5R6	APBB1IP		-0.780191	5.03804
P36959	GMPR		-0.809248	3.70358
Q86X55	CARM1		-0.812719	3.72488
O75475	PSIP1		-0.814102	4.37853
Q96EY8	MMAB		-0.900506	6.91735
Q6YHK3	CD109		-0.946209	4.93316
Q9H1Z4	WDR13		-0.982289	4.3242
Q15120	PDK3		-1.0288	4.01795
Q8TDQ1	CD300LF		-1.06199	3.59299
Q9Y2V7	COG6		-1.06475	3.74065
P02765			-1.10766	6.63774
Q9BU02	THTPA		-1.116	3.68796
Q9BW60	ELOVL1		-1.13047	4.70713
Q8NEB9	PIK3C3		-1.2298	4.4409
Q8NHG8	ZNRF2		-1.28685	3.80448
Q9NW64	RBM22		-1.33892	4.44066
Q15366	PCBP2		-1.55187	4.5691
Q9UER7	DAXX		-1.72872	3.3858
P38435	GGCX		-1.73066	5.04941
P02656	APOC3		-2.25891	4.10328
Q99943	AGPAT1		0.20786	3.31565
P49366	DHPS		-0.307893	3.31131
Q96I99	SUCLG2		-0.410432	3.30831
P29558	RBMS1		-0.113918	3.30416
Q9P287	BCCIP		1.08548	3.30287
O00625	PIR		-0.107345	3.30113
O14972	DSCR3		0.590064	3.3
Q5T447	HECTD3		-0.609734	3.29972
Q9Y5X1	SNX9		0.288954	3.29529
Q14103	HNRNPD		-0.137582	3.29492
P07910	HNRNPC		0.227888	3.29247
O43707	ACTN4		0.342823	3.28988
Q9Y512	SAMM50		0.309817	3.28771
P36957	DLST		0.169032	3.2868
P11234	RALB		-0.11628	3.2857
Q6FI81	CIAPIN1		-0.54147	3.28029
P31930	UQCRC1		-0.141927	3.27871
O95777	NAA38; LSM8		0.804743	3.27287
Q8N5C6	SRBD1		-0.199571	3.27199
Q9UBQ0	VPS29		-0.0911864	3.27101
Q15029	EFTUD2		1.15942	3.27089
Q53FA7	TP53I3		0.233749	3.26647
Q9NRW7	VPS45		-0.22373	3.26377
P49720	PSMB3		0.173755	3.26242
P15374	UCHL3		-0.129397	3.26146
P50570	DNM2		0.354957	3.2512
P46782	RPS5		-0.125936	3.24045
Q9NXR7	BRE; BABAM2		-0.132049	3.23891
Q96RT1	ERBB2IP; ERBIN		-0.0751994	3.23835
P50281	MMP14		1.71098	3.23767
Q96EC8	YIPF6		-0.293989	3.23549
A0AVT1	UBA6		-0.130144	3.23002
Q9BUR5	APOO		1.24017	3.2295
A0JNW5	UHRF1BP1L		0.777176	3.229
P01871	IGHM		-0.795213	3.21984
Q9NP72	RAB18		0.785108	3.21435
Q9NQW7	XPNPEP1		-0.167533	3.21359
Q15070	OXA1L		-0.253644	3.20625
P48065	SLC6A12		-0.228347	3.19803
Q9UGQ3	SLC2A6		0.315253	3.19629
Q96RS6	NUDCD1		0.271516	3.1863
Q5JRX3	PITRM1		-0.50138	3.18306
Q9Y296	TRAPPC4		-3.03359	3.18125
P09429	HMGB1		-1.16609	3.17879
O95197	RTN3		0.160337	3.17794
O60443	DFNA5; GSDME		-0.0883954	3.16803
Q9NV31	IMP3		1.15761	3.16591
P17612	PRKACA		-0.0879836	3.16223
Q12800	TFCP2		0.249167	3.16171
Q3LXA3	DAK; TKFC		0.646738	3.15977
P53618	COPB1		-0.112798	3.15603
Q15293	RCN1		-0.471873	3.15261
Q96AB3	ISOC2		-0.10879	3.15062
Q96L92	SNX27		0.328131	3.14715
Q3T906	GNPTAB		-0.255445	3.14572
P48506	GCLC		-0.14484	3.14428
Q9Y3B7	MRPL11		0.655492	3.14271
Q9UBW8	COPS7A		0.259536	3.13791
Q9UIA9	XPO7		-0.417693	3.13267
Q8IXK2	GALNT12		-0.173942	3.12957
Q15427	SF3B4		0.248022	3.12956
Q96A65	EXOC4		-0.35539	3.12881
Q96K19	RNF170		-0.707263	3.12852
P23229	ITGA6		-0.124579	3.1257
Q9H3N1	TMX1		0.260936	3.11739
P62304	SNRPE		1.13099	3.11713
P62318	SNRPD3		2.07501	3.11613
Q14696	MESDC2; MESD		-0.146935	3.11478
Q9H2M9	RAB3GAP2		0.184728	3.09619
Q6UXV4	APOOL		0.134985	3.09565
P0DJJ0	SRGAP2C		-0.311371	3.09543
Q9BPX6	MICU1		0.563925	3.09286
Q9Y4Z0	LSM4		0.269673	3.09166
Q9BZD2	SLC29A3		-0.390639	3.08846
O00471	EXOC5		0.467483	3.08512
Q6WKZ4	RAB11FIP1		-0.780213	3.08279
Q9NQ88	C12orf5; TIGAR		0.650911	3.07359
Q7Z5G4	GOLGA7		-0.119977	3.07069
Q16891	IMMT		0.163485	3.06661
Q92520	FAM3C; WNT16		0.872069	3.06102
O15144	ARPC2		-0.160654	3.05982
Q16778	HIST2H2BE		0.203768	3.05717
O95870	ABHD16A		0.277528	3.04761
Q9UJV9	DDX41		-0.410213	3.04753
Q96AH8	RAB7B		-0.299369	3.04187
P60033	CD81		-0.334697	3.0415
P13995	MTHFD2		-0.231286	3.04073
Q96HS1	PGAM5		-0.18239	3.03924
Q96AQ6	PBXIP1		-0.185413	3.03509
P11717	IGF2R		-0.12003	3.03339
Q6P1X6	C8orf82		0.109224	3.03023
Q969X1	TMBIM1		-0.168095	3.02751
P39748	FEN1		0.734585	3.02204
Q12874	SF3A3		0.147333	3.01555
Q9UIW2	PLXNA1		0.60251	3.0146
Q13574	DGKZ		-0.700547	3.00984
Q9P2X3	IMPACT		-1.18905	3.00825
O75937	DNAJC8		0.242823	3.00479
Q92621	NUP205		-0.507787	3.00142
Q9NWH9	SLTM		0.914251	2.99468
P01903	ATP8		0.198023	2.99318
Q96S66	CLCC1		-1.07911	2.98963
Q12849	GRSF1		-0.857813	2.98619
O75844	ZMPSTE24		-0.224839	2.97901
Q9Y316	MEMO1		0.133794	2.97682
P62310	LSM3		0.211269	2.97636
P22090	RPS4Y1		0.788815	2.97091
O60264	SMARCA5		-0.817156	2.96454
P04062	GBA		0.201976	2.96196
Q9NR28	DIABLO		-0.512707	2.9596
O15111	CHUK		-0.423255	2.95761
P61313	RPL15		-0.0747741	2.95123
O00338	SULT1C2		-0.296241	2.94807
Q15067	ACOX1		0.112767	2.94617
Q08AM6	VAC14		-0.203122	2.94566
Q9Y673	ALG5		0.64186	2.93792
Q58FG1	HSP90AA4P		1.41782	2.93573
Q9Y279	VSIG4		0.745619	2.93371
O60313	OPA1		-0.191321	2.93339
O00481	BTN3A1		0.320126	2.93039
P02790	HPX		-0.332869	2.92339
P35610	SOAT1		-0.28001	2.92171
P42356	PI4KA		-0.545113	2.92076
Q9H9A6	LRRC40		-0.761801	2.91838
P20039	HLA-DRB1		-0.124912	2.91737
Q7Z7F7	MRPL55		1.31969	2.91571
Q15036	SNX17		0.728365	2.91528
O00159	MYO1C		-0.459373	2.91096
Q8WUM4	PDCD6IP		-0.104989	2.91038
P12081	HARS		0.188598	2.90983
Q9H479	FN3K		0.471377	2.90865
Q4G176	ACSF3		0.780726	2.90379
P62249	RPS16		0.0877922	2.90366
P61160	ACTR2		-0.141802	2.89551
Q8NBM8	PCYOX1L		0.492291	2.89528
Q14790	CASP8		0.558487	2.89381
Q9NNW5	WDR6		-0.976262	2.88081
Q6ZSR9			0.328272	2.88044
O43760	SYNGR2		1.50668	2.87826
Q13907	IDI1		-0.197039	2.87752
Q9Y6M5	SLC30A1		-0.289032	2.87644
Q92820	GGH		0.23874	2.87595
O94855	SEC24D		0.404497	2.87017
Q9UMX5	NENF		-0.572401	2.86591
O76071	CIAO1		0.113206	2.86559
P34810	CD68		0.239252	2.86437
Q8TEQ6	GEMIN5		-0.98546	2.8518
Q9NRW3	APOBEC3C		0.205694	2.84743
P51858	HDGF		0.243346	2.84423
P08621	SNRNP70		-0.146722	2.83919
Q02878	RPL6		-0.263442	2.83581
Q5TFE4	NT5DC1		1.12028	2.83478
O60879	DIAPH2		0.771807	2.8329
P63167	DYNLL1		0.0896481	2.83216
P02786	TFRC		-0.210693	2.83016
O00154	ACOT7		0.537885	2.82599
Q96CS3	FAF2		0.150529	2.82535
Q53GQ0	HSD17B12		0.149788	2.82473
P49411	TUFM		0.101106	2.82468
Q9GZT3	SLIRP		-0.221854	2.82345
P06858	LPL		-0.340778	2.81823
Q9UKM9	RALY		-0.140847	2.8146
P47813	EIF1AX; LOC101060318; LOC107984923		-0.216719	2.81281
P46379	BAG6		0.151829	2.81196
Q9NTI5	PDS5B		-0.660279	2.81001
P04920	SLC4A2		0.27084	2.80921
Q92734	TFG		-0.259909	2.80856
Q04446	GBE1		-0.158322	2.80731
Q99447	PCYT2		0.608376	2.80469
P05455	SSB		0.189982	2.80464
P54727	RAD23B		0.388342	2.79922
P08236	GUSB		0.362212	2.79746
P52788	SMS		0.213116	2.79697
Q9Y237	PIN4		0.569277	2.79555
O43557	TNFSF14		0.913382	2.79392
Q8NHL6	LILRB1		0.301036	2.78943
O43676	NDUFB3		-0.0836743	2.78915
P78417	GSTO1		-0.139558	2.78816
P82663	MRPS25		-1.5341	2.78791
Q10570	CPSF1		0.436443	2.78487
Q9Y2R9	MRPS7		-0.291662	2.78465
Q9NQT8	KIF13B		-0.196458	2.77983
O00161	SNAP23		-0.267618	2.77821
Q6IA69	NADSYN1		-0.391409	2.77492
Q92945	KHSRP		-0.0856651	2.77119
Q8IX12	CCAR1		-0.358484	2.76645
Q32P28	LEPRE1; P3H1		-0.435832	2.76641
Q9ULV4	CORO1C		0.14051	2.76168
Q9HD40	SEPSECS		-1.44353	2.75649
P10809	HSPD1		0.0915105	2.75423
Q10713	PMPCA		-0.307857	2.75007
Q7L2H7	EIF3M		-0.66807	2.74615
A0MZ66	KIAA1598; SHTN1		-0.327246	2.7457
Q13427	PPIG		-0.300123	2.74549
O60784	TOM1		0.12431	2.74495
Q8TB96	ITFG1		-0.675016	2.74309
Q7Z6I6	ARHGAP30		-0.244224	2.74181
Q8WUY1	THEM6		0.349442	2.73641
Q14722	KCNAB1		-1.03561	2.73039
O95376	ARIH2		0.830895	2.72818
Q15126	PMVK		-0.29019	2.72712
Q15287	RNPS1		-0.446122	2.72346
P04583	env (HIV)		1.12995	2.72333
P62136	PPP1CA		-0.115887	2.72326
P23141	CES1		0.241104	2.72186
Q5VWZ2	LYPLAL1		-0.130505	2.71764
O00767	SCD		-0.22572	2.71677
Q9NTK5	OLA1		-0.290841	2.71426
O95782	AP2A1		0.152706	2.70982
Q06136	KDSR		-0.51796	2.70717
Q9NR12	PDLIM7		0.61599	2.703
O95183	VAMP5		0.929288	2.69767
Q08623	HDHD1; PUDP		0.293641	2.69636
O14983	ATP2A1		-0.259393	2.69226
Q9BWS9	CHID1		0.218876	2.68961
Q5T4S7	UBR4		-0.608186	2.68715
Q8TCD5	NT5C		0.235024	2.6864
Q8IUR7	ARMC8		0.664024	2.68603
Q9UNQ0	ABCG2		-0.30342	2.68238
O75695	RP2		0.24914	2.68181
Q8IV08	PLD3		0.155947	2.67877
P22061	PCMT1		-0.310756	2.67618
Q99643	SDHC		1.54338	2.67335
Q14164	IKBKE		-1.16759	2.67225
P34932	HSPA4		-0.241363	2.67017
Q9BPW9	DHRS9		-0.221806	2.6699
Q53EP0	FNDC3B		-0.814204	2.6687
Q14160	SCRIB		-0.536164	2.66865
Q08752	PPID		0.109219	2.66753
Q14254	FLOT2		-0.466013	2.66649
P16989	CSDA; YBX3		1.04476	2.66306
Q15102	PAFAH1B3		0.470979	2.66279
O00203	AP3B1		-0.210705	2.65875
Q9H1Y0	ATG5		0.23556	2.65835
P11182	DBT		-1.15413	2.65601
O60610	DIAPH1		-0.741021	2.65549
Q7Z6Z7	HUWE1		-0.12329	2.65425
P80723	BASP1		1.35371	2.65148
Q8WXX5	DNAJC9		0.765016	2.6507
O60506	SYNCRIP		0.145071	2.65019
Q6ICB0	DESI1		0.277091	2.64858
P17655	CAPN2		-0.111477	2.64705
Q9UKG1	APPL1		-0.427638	2.64442
Q96CW5	TUBGCP3		-1.0572	2.64162
P42566	EPS15		0.179277	2.6385
P62328	TMSB4X		0.588161	2.6309
Q8WY22	BRI3BP		0.297359	2.63082
O96005	CLPTM1		-0.0773548	2.63053
P28068	HLA-DMB		0.307155	2.62737
P51991	HNRNPA3		-0.074373	2.62416
Q96LZ7	FAM82A1; RMDN2		-0.560137	2.61979
Q96KP1	EXOC2		-0.4781	2.61383
P23526	AHCY		-0.144869	2.60703
P26038	MSN		-0.0345975	2.60623
Q9GZZ9	UBA5		-0.481164	2.60447
P48556	PSMD8		0.242845	2.60382
Q99541	PLIN2		-0.279256	2.60306
P51178	PLCD1		-1.64086	2.59882
P25787	PSMA2		0.105565	2.59673
P05166	PCCB		0.24784	2.59537
Q5TA50	GLTPD1; CPTP		-0.985398	2.59536
P07900	HSP90AA1		-0.10724	2.5953
P05204	HMGN2		0.911416	2.59342
Q14683	SMC1A		0.355438	2.59335
Q16706	MAN2A1		-0.688706	2.59112
Q9HAU5	UPF2		0.817991	2.59042
O95292	VAPB		-0.332991	2.58972
O43353	RIPK2		-0.226345	2.58872
Q5T440	IBA57		0.192421	2.58839
P28065	PSMB9		0.272077	2.5876
P35237	SERPINB6		-0.0986187	2.58135
O43819	SCO2		-0.608363	2.58134
Q14157	UBAP2L		0.330663	2.57897
Q9NYK5	MRPL39		2.0131	2.57691
O43572	AKAP10		-1.21613	2.57514
Q14257	RCN2		1.00594	2.57401
O15264	MAPK13		0.199296	2.57144
P63272	SUPT4H1		1.52019	2.57129
Q92522	H1FX		0.51665	2.56927
Q9BVG4	CXorf26; PBDC1		-0.358229	2.56904
O14907	TAX1BP3		2.76499	2.56275
Q9NWW5	CLN6		-0.250628	2.562
P52294	KPNA1		-0.355513	2.55911
P33908	MAN1A1		-0.237385	2.55886
P32320	CDA		-0.29738	2.55446
P35637	FUS		-0.178099	2.55038
Q8N8V2	GBP7		-0.750518	2.55011
Q5JSL3	DOCK11		0.135505	2.55005
P39656	DDOST		0.107168	2.54961
P78406	RAE1		0.278928	2.54639
Q9UPM8	AP4E1		-1.24263	2.54172
O75116	ROCK2		0.421291	2.5417
A0AV96	RBM47		0.162613	2.54136
Q14651	PLS1		-2.39387	2.54073
Q15393	SF3B3		0.115971	2.5395
Q96K76	USP47		0.146564	2.5392
Q8N163	CCAR2; KIAA1967		0.223431	2.53733
Q9H223	EHD4		0.234251	2.53512
P29375	KDM5A		0.275882	2.53478
Q16134	ETFDH		-1.10188	2.53421
P51151	RAB9A		0.161169	2.53252
Q5K4L6			-0.202439	2.53026
Q8N9N7	LRRC57		0.26792	2.52644
P09661	SNRPA1		-1.39224	2.52279
Q7Z3B4	NUP54		-0.598474	2.52267
P60983	GMFB		-0.152908	2.52144
O95486	SEC24A		-0.266585	2.52104
Q8N1S5	SLC39A11		-0.872139	2.51757
Q9Y2Q5	LAMTOR2		-0.26637	2.51481
P09001	MRPL3		-0.702349	2.50678
P17096	HMGA1		-0.821698	2.50578
Q13126	MTAP		-0.158789	2.50446
Q13158	FADD		1.63442	2.50432
Q96T51	RUFY1		-0.617357	2.50391
Q8TCJ2	STT3B		-0.195104	2.50107
P09917	ALOX5		1.08734	2.50027
P52630	STAT2		-0.246225	2.49921
Q14997	PSME4		-0.204049	2.49781
Q13445	TMED1		0.347121	2.49648
Q9BUQ8	DDX23		-0.574187	2.49253
Q9H0U4	RAB1B		0.194034	2.49172
P37802	TAGLN2		0.348561	2.49146
Q8WVV9	HNRNPLL; HNRPLL		0.349587	2.48734
Q96RP9	GFM1		-0.211034	2.48588
P00751	CFB		-0.678003	2.48421
Q9NRR3	CDC42SE2		-1.12683	2.47667
Q9BRZ2	TRIM56		0.0954285	2.47487
P34741	SDC2		-0.47279	2.47453
O75843	AP1G2		0.170009	2.47265
P35998	PSMC2		0.357594	2.47061
Q68EM7	ARHGAP17		-0.250216	2.4704
Q15080	NCF4		0.307909	2.46953
P08559	PDHA1		-0.0631965	2.46927
Q95IE3	HLA-DRB1		-0.692611	2.46884
Q9NRK6	ABCB10		-0.748706	2.46797
Q16643	DBN1		-0.374629	2.46793
Q969M3	YIPF5		-2.14494	2.46787
P30447	HLA-A		1.27836	2.46363
P10599	TXN		-0.202651	2.46254
Q13509	TUBB3		0.170138	2.45703
P30085	CMPK1		-0.154376	2.45478
P61962	DCAF7		-1.32164	2.45467
O00303	EIF3F		-0.144164	2.4508
Q9BTW9	TBCD		0.398694	2.44871
P02794	FTH1		0.152275	2.44498
O94766	B3GAT3		-0.26677	2.44377
Q9NPJ3	ACOT13		-0.191941	2.44276
Q96AX1	VPS33A		-0.146402	2.44134
O75369	FLNB		0.477769	2.4367
Q03519	TAP2		-0.247242	2.43608
Q9Y4I1	MYO5A		-0.17374	2.43415
P24539	ATP5F1		0.180415	2.43153
P82921			0.311539	2.43057
Q13620	CUL4B		0.320851	2.42994
Q9C0C2	TNKS1BP1		-0.215851	2.42937
O14976	GAK		-0.34701	2.42738
P62277	RPS13		-0.250585	2.42694
Q9BYN0	SRXN1		-0.943123	2.42356
O43148	RNMT		0.885067	2.42227
Q9ULA0	DNPEP		0.102646	2.42202
Q8WUY3	PRUNE2		-0.488862	2.42145
P04632	CAPNS1		-0.197114	2.41961
Q9NPF4	OSGEP		-0.0904968	2.41769
Q9Y6W3	CAPN7		0.128433	2.41711
O43143	DHX15		0.0913145	2.41691
Q13488	TCIRG1		-0.196509	2.41668
P12268	IMPDH2		0.207329	2.41249
Q86WC4	OSTM1		-0.546795	2.41159
Q9BUH6	C9orf142; PAXX		0.224303	2.41054
Q14457	BECN1		0.794332	2.41033
Q6DD88	ATL3		-0.169255	2.40834
P51116	FXR2		0.820303	2.40754
Q9Y530	OARD1		-0.623967	2.40705
Q9P2J5	LARS		0.277085	2.4046
P26196	DDX6		0.129258	2.4033
Q6PI73	LILRA6; LILRB3		0.411821	2.40304
Q96EM0	L3HYPDH		-0.171086	2.40212
P62847	RPS24		0.118941	2.40192
P09493	TPM1		4.54343	2.40037
O60256	PRPSAP2		0.846179	2.3981
Q9P0J0	NDUFA13		0.258476	2.39402
Q9Y2A7	NCKAP1		-0.565202	2.39391
Q02818	NUCB1		0.233519	2.38753
Q7L523	RRAGA		0.130017	2.38746
Q5VZ89	DENND4C		-0.408079	2.38514
P60900	PSMA6		-0.144935	2.38353
Q9Y5S1	TRPV2		-0.164023	2.38319
Q99735	MGST2		0.204705	2.38145
Q15084	PDIA6		-0.10646	2.37811
O00193	C11orf58		-0.208315	2.37796
Q14108	SCARB2		0.119948	2.37425
P62995	TRA2B		0.214577	2.37158
Q9BRK5	SDF4		-0.349265	2.36989
O15530	PDPK1		1.79911	2.36943
O95825	CRYZL1		0.990221	2.36742
Q07954	LRP1		-0.180486	2.36364
P30622	CLIP1		-0.208283	2.35942
Q9Y4P1	ATG4B		-0.431339	2.35929
O75427	LRCH4		0.330523	2.35895
P13716	ALAD		0.238447	2.35889
Q9Y2S2	CRYL1		-0.236851	2.3587
Q8NDH3	NPEPL1		0.164024	2.35854
Q9Y371	SH3GLB1		0.448645	2.35582
Q96I24	FUBP3		-0.212804	2.35578
Q6RW13	AGTRAP		0.422367	2.35412
Q5SRD1	TIMM23B; LINC00843; LOC100652748		0.584593	2.35252
P82650	MRPS22		-0.907356	2.34775
P35914	HMGCL		-0.142953	2.34352
P12109	COL6A1		-0.435963	2.33907
Q8NFA0	USP32		0.60179	2.33878
Q9Y3L3	SH3BP1		-0.196969	2.33811
Q13045	FLII		-0.36747	2.33588
Q9P0V9	SEPT10		1.24169	2.33506
Q96P48	ARAP1		-0.251862	2.33441
P55854	SUMO3		0.140734	2.33348
P30041	PRDX6		-0.209785	2.33248
Q9NVG8	TBC1D13		-0.521925	2.33199
Q13303	KCNAB2		-0.359323	2.33067
P61956	SUMO2		-0.0986186	2.32809
Q9P0J1	PDP1		0.533052	2.32787
Q9ULC5	ACSL5		0.23876	2.32577
O43813	LANCL1		-0.492356	2.3238
O14683	TP53I11		-0.281697	2.32344
Q14195	DPYSL3		-0.278685	2.32297
Q53GS9	USP39		0.473289	2.32065
Q9UN86	G3BP2		-0.122189	2.31893
Q9HA65	TBC1D17		0.158051	2.31834
Q8WTV0	SCARB1		-0.210025	2.31828
Q15477	SKIV2L		-0.266025	2.31721
P68371	TUBB4B		-0.391162	2.31488
Q9Y3B6	EMC9		0.241227	2.31365
Q9GZT4	SRR		-0.553848	2.30824
P20340	RAB6A		0.168178	2.30726
Q96BJ3	AIDA		1.02811	2.30675
P51692	STAT5B		-0.239738	2.30548
Q9UMZ2	SYNRG		-0.47718	2.30524
O75436	VPS26A		0.180484	2.30522
Q9H9B4	SFXN1		0.157066	2.30393
P19623	SRM		0.245237	2.30159
P46926	GNPDA1		0.248883	2.29912
Q9H257	CARD9		0.303894	2.29457
P26440			-0.199136	2.29314
Q6NUM9	RETSAT		0.258829	2.29259
Q99611	SEPHS2		0.332916	2.29195
P56937	HSD17B7		-0.698118	2.29121
Q86Y39	NDUFA11		0.395732	2.28821
P46781	RPS9		-0.100041	2.285
O15554	KCNN4		-0.763633	2.28357
Q01433	AMPD2		0.269393	2.28218
Q9BT73	PSMG3		-0.674759	2.28191
Q96P70	IPO9		-0.334036	2.28008
Q8N357	C2orf18; SLC35F6		-0.963452	2.27643
P46940	IQGAP1		0.0473506	2.26715
Q9BTY2	FUCA2		0.477875	2.26707
Q7Z406	MYH14		-0.188746	2.26422
Q7L2E3	DHX30		-0.494007	2.26115
Q9UNL2	SSR3		-0.348205	2.25584
P42126	ECI1		-0.652333	2.25501
Q15046	KARS		0.25705	2.25455
P50213	IDH3A		0.184458	2.25187
P42285	SKIV2L2		0.238687	2.25125
Q99442	SEC62		-0.349791	2.25002
O00571	DDX3X		-0.15653	2.24889
P41222	PTGDS		2.09655	2.24863
O75347	TBCA		1.33724	2.24821
Q92974	ARHGEF2		-0.113749	2.24763
P38606	ATP6V1A		-0.10458	2.24667
Q5UCC4	EMC10		-0.100796	2.24417
Q99598	TSNAX		-1.62168	2.23723
Q6P996	PDXDC1; LOC102724985		-0.267541	2.23633
Q9BTE6	AARSD1; PTGES3L-AARSD1		-0.835501	2.23423
P00450	CP		-0.692237	2.23131
Q13617	CUL2		-0.174069	2.23097
O00757	FBP2		-0.161169	2.23065
Q9Y4P3	TBL2		-0.191329	2.23048
P45877	PPIC		-0.909191	2.23
Q9H4A3	WNK1		-0.603744	2.22687
Q9UBB6	NCDN		0.854835	2.22668
Q9BXP5	SRRT		-0.144703	2.22616
Q9HB90	RRAGC		0.152117	2.2251
P43250	GRK6		-0.32272	2.22488
Q9Y5Y2	NUBP2		0.157205	2.2236
Q9UMR2	DDX19B		0.660008	2.2218
Q16537	PPP2R5E		-0.924254	2.22175
P61923	COPZ1		0.115149	2.2214
O75064	DENND4B		0.296223	2.22084
P11172	UMPS		-0.30528	2.21878
P06132	UROD		0.249153	2.21849
P20700	LMNB1		0.154999	2.21555
P21796	VDAC1		-0.077914	2.21406
P08631	HCK		0.393781	2.21263
O15229	KMO		-0.29352	2.21189
Q9UPU5	USP24		-0.139772	2.20948
O14745	SLC9A3R1		0.176902	2.20843
P46459	NSF		0.0990511	2.20798
Q9UL46	PSME2		0.279882	2.20644
Q9NPB8	GPCPD1		-0.190807	2.20542
Q96FV9	THOC1		0.135203	2.20408
P08134	RHOC		-0.332486	2.20311
Q14956	GPNMB		0.247066	2.20268
P08865	RPSA		0.214088	2.20201
P35611	ADD1		0.434001	2.20089
Q8N9N2	ASCC1		-0.361542	2.20087
Q5VYK3	KIAA0368		0.176402	2.19977
P17050	NAGA		0.0860859	2.19769
P13693	TPT1		-0.373545	2.19738
Q8TB52	FBXO30		0.734751	2.19593
Q00722	PLCB2		-0.166901	2.19543
O95298	NDUFC2; NDUFC2-KCTD14		-0.518196	2.19412
P35236	PTPN7		-0.165871	2.19404
Q7Z3T8	ZFYVE16		-0.107252	2.19395
P34949	MPI		-0.196123	2.19338
Q86YS6	RAB43		-1.01613	2.19309
Q7Z4G1	COMMD6		-0.259775	2.19255
Q9Y623	MYH4		1.6785	2.18833
P04593	gag (HIV)		1.09362	2.18384
Q0JRZ9	FCHO2		-0.130091	2.18354
P02649	APOE		0.46718	2.18243
P53990	IST1		0.0521233	2.18164
P33527	ABCC1		-0.278579	2.18142
P50990	CCT8		0.132928	2.1791
Q13347	EIF3I		-0.236232	2.1783
O75030	MITF		-0.226592	2.1733
Q96C23	GALM		-0.124444	2.17152
P32298	GRK4		-0.267321	2.17063
Q8NDA8	HEATR7A; MROH1		-1.28547	2.16786
P49588	AARS		0.677806	2.16761
Q16630	CPSF6		0.282737	2.16759
Q14444	CAPRIN1		0.377808	2.16693
P19387	POLR2C		-0.846297	2.16641
P36873	PPP1CC		-0.279859	2.16631
P46087	NOP2		0.490235	2.16565
Q9Y221	NIP7		-0.704445	2.16423
P24844	MYL9		-0.316615	2.16282
P62979	RPS27A		0.357121	2.16263
P61254	RPL26		-0.149947	2.16243
Q6UXN9	WDR82		0.54918	2.16225
O14828	SCAMP3		0.145195	2.1598
P49368	CCT3		0.0957504	2.1592
Q9BQE3	TUBA1C		-0.157618	2.15858
P01920	HLA-DQB1		0.115689	2.15784
P07099	EPHX1		-0.0802661	2.15781
P62312	LSM6		0.405172	2.15742
Q8NEW0	SLC30A7		1.07671	2.15633
Q66K74	MAP1S		-0.150157	2.15631
Q08170	SRSF4		0.185754	2.1512
Q9BYT8	NLN		0.265414	2.1512
Q9H0R1	AP5M1		0.253378	2.15079
Q15031	LARS2		-1.41356	2.15023
P30837	ALDH1B1		0.910561	2.14947
O60762	DPM1		-0.251019	2.1493
O14908	GIPC1		-0.697187	2.1491
P49790	NUP153		0.704235	2.1489
Q8N6R0	METTL13		-0.410667	2.14879
O95319	CELF2		0.068208	2.14826
Q9UNX3	RPL26L1		-0.16068	2.1454
Q01581	HMGCS1		-0.16354	2.14461
Q9H845	ACAD9		-0.170102	2.14453
O95848	NUDT14		0.520875	2.14152
Q7Z7H5	TMED4		-0.165734	2.1382
P40763	STAT3		-0.304387	2.13807
Q00796	SORD		0.134083	2.13695
Q96II8	LRCH3		-0.417539	2.13603
Q9Y3R5	DOPEY2		-0.49645	2.13562
P21757	MSR1		-0.765734	2.13488
P27694	RPA1		0.1827	2.13248
O95834	EML2		0.331354	2.13022
Q9HDC9	APMAP		0.142995	2.13013
Q12797	ASPH		-0.511747	2.12959
P15170	GSPT1		-0.285943	2.1288
P04066	FUCA1		0.335349	2.12809
Q8WVX9	FAR1		-0.489742	2.12529
Q13263	TRIM28		-0.0626279	2.1251
Q86WU2	LDHD		0.468304	2.12463
P52948	NUP98		-0.305619	2.12459
Q8IUI8	CRLF3		-0.24007	2.12452
Q15800	MSMO1		-1.23831	2.12203
Q969H8	C19orf10; MYDGF		-0.261969	2.11894
Q5T1M5	FKBP15		-0.252673	2.11661
P61964	WDR5		0.786664	2.11532
Q15006	EMC2		-0.141503	2.11511
Q5M775	SPECC1		-0.24295	2.11316
P20042	EIF2S2		0.118998	2.11308
O94822	LTN1		-0.808785	2.11169
P07602	PSAP		0.137378	2.1088
Q12846	STX4		0.0860104	2.10504
P25789	PSMA4		-0.194015	2.10413
Q03405	PLAUR		-0.272262	2.10311
Q969T9	WBP2		-0.680074	2.10285
P08648	ITGA5		-0.12116	2.10225
Q9Y6Y0	IVNS1ABP		0.53628	2.09953
P62834	RAP1A		0.130353	2.09712
O75607	NPM3		-0.369434	2.09446
Q32MZ4	LRRFIP1		-0.125158	2.09182
P02792	FTL		0.23041	2.09168
Q9GZQ8	MAP1LC3B		0.715846	2.08905
P33981	TTK		0.289363	2.08877
P28676	GCA		0.107404	2.08796
Q92743	HTRA1		0.934482	2.08684
Q13310	PABPC4		0.201887	2.0866
Q9H2J4	PDCL3		-0.536449	2.08371
P33992	MCM5		-0.310538	2.08179
O14933	UBE2L6		0.188504	2.08138
Q9BRX8	FAM213A		-0.124973	2.08025
O60884	DNAJA2		-0.145026	2.07987
Q92508	PIEZO1		0.349547	2.07923
Q9UBF2	COPG2		0.25345	2.07828
Q5VSL9	STRIP1		0.567998	2.07635
O60760	HPGDS		0.136756	2.07569
Q92835	INPP5D		0.14683	2.0717
Q15208	STK38		-0.450404	2.07143
Q9BZE4	GTPBP4		0.246419	2.0705
Q9Y4C4	MFHAS1		-0.995433	2.06893
Q6ZSB9	ZBTB49		0.534693	2.06672
P54577	YARS		-0.466595	2.06558
Q29RF7	PDS5A		0.205889	2.06553
Q9Y5B9	SUPT16H		0.189537	2.06442
Q13283	G3BP1		0.123845	2.06149
Q00688	FKBP3		0.162256	2.06053
O43633	CHMP2A		0.276806	2.06023
P00374	DHFR; DHFRP1		0.31622	2.05815
Q9Y265	RUVBL1		0.190886	2.05688
Q8TDQ0	HAVCR2		-0.10533	2.05668
P19256	CD58		-0.343376	2.05656
P61081	UBE2M		-0.0716472	2.05617
P08243	ASNS		-0.198805	2.05381
P49810	PSEN2		-0.255912	2.05097
P19823	ITIH2		-0.507681	2.05011
P62820	RAB1A		0.105915	2.04929
O14818	PSMA7		0.246134	2.04916
P17844	DDX5		0.175544	2.04814
Q6UX53	METTL7B		0.166608	2.04629
Q9UBY8	CLN8		0.114126	2.04563
Q16864	ATP6V1F		-0.150305	2.04507
Q9NRG9	AAAS		-0.215507	2.04437
P27144	AK4; LOC100507855		-0.22253	2.04418
P31943	HNRNPH1		-0.151422	2.04274
P05198	EIF2S1		-0.116184	2.04097
O94886	TMEM63A		0.351744	2.03692
Q8WW22	DNAJA4		0.678991	2.03665
Q9NTX5	ECHDC1		0.170895	2.03521
O00186	STXBP3		-0.0938846	2.03474
Q13190	STX5		1.88503	2.03166
Q9GZN7	ROGDI		0.169936	2.03117
O00399	DCTN6		-1.40122	2.03094
O94973	AP2A2		0.17897	2.03088
Q9NSD9	FARSB		-0.0516684	2.02909
P30044	PRDX5		0.193145	2.02613
Q5QNW6	HIST2H2BF		0.237197	2.02597
Q99523	SORT1		-0.594367	2.02561
O75884	RBBP9		-0.226046	2.02488
Q9UHD1	CHORDC1		0.116285	2.02408
O75351	VPS4B		-0.136569	2.02272
Q8N8Y2	ATP6V0D2		-0.273787	2.02255
Q9HC38	GLOD4		-0.120554	2.01966
Q9H0C8	ILKAP		0.431327	2.01913
P01034	CST3		1.18059	2.01895
Q96JB5	CDK5RAP3		-0.139141	2.0188
P07711	CTSL; CTSL1		0.246016	2.01818
Q9Y4K1	AIM1; CRYBG1		-0.148041	2.01715
P48426	PIP4K2A		0.147911	2.01655
O75787	ATP6AP2		0.272965	2.01582
P04040	CAT		-0.206276	2.01566
P05771	PRKCB		-0.142789	2.01537
Q92598	HSPH1		0.071924	2.01489
P26639	TARS		-0.146016	2.01481
Q8TC12	RDH11		-0.255373	2.01425
Q9P2E9			0.113802	2.01314
P34896	SHMT1		0.927095	2.01272
O15355	PPM1G		-0.134689	2.01095
O95295	SNAPIN		-0.542713	2.0095
P43490	NAMPT		-0.186438	2.00893
Q15418	RPS6KA1		0.123688	2.00561
Q9UH65	SWAP70		-0.162883	2.00501
Q9BUB5	MKNK1		-0.246782	2.00446
Q96HC4	PDLIM5		-0.0673535	2.00409
P68402	PAFAH1B2		0.185514	2.00268
Q9BQB6	VKORC1		-0.152205	1.99911
Q96JG6	CCDC132; VPS50		1.16471	1.99867
Q8NF37	LPCAT1		0.199237	1.99864
Q01432	AMPD3		-0.124085	1.99833
P15311	EZR		-0.0648782	1.99833
Q7L5N7	LPCAT2		-0.164297	1.99769
Q9NPD3	EXOSC4		-0.426934	1.99706
Q9H3U1	UNC45A		-0.253395	1.99701
P36551	CPOX		0.246019	1.99509
Q96EV8	DTNBP1		0.447018	1.99423
Q9Y3F4	STRAP		-0.194978	1.99263
Q9Y6K5	OAS3		-0.615483	1.99172
Q8TBA6	GOLGA5		0.286021	1.9873
Q2TAA2	IAH1		1.05432	1.98452
P21462	FPR1		-0.155757	1.98245
Q86VN1	VPS36		-0.381889	1.98208
Q7L5Y9	MAEA		-0.693137	1.9816
Q9UNZ2	NSFL1C		-0.154822	1.9783
O43747	AP1G1		-0.265843	1.97555
P20073	ANXA7		0.232654	1.97497
P02743	APCS		-0.244588	1.97425
Q00535	CDK5		-0.117298	1.97236
Q14692	BMS1		-0.555975	1.97231
P12314	FCGR1A		-0.100658	1.9722
P21912	SDHB		0.184368	1.97035
P40818	USP8		0.107343	1.96958
O43299	AP5Z1		0.406131	1.96585
Q9NUB1	ACSS1		0.272488	1.96466
Q9H0W9	C11orf54		0.132841	1.96262
Q8NBZ7	UXS1		-0.504087	1.96255
P02746	C1QB		0.658096	1.96184
Q9NQ25	SLAMF7		-0.617385	1.96051
Q9Y5X3	SNX5		-0.127495	1.96027
P52758	HRSP12; RIDA		0.298799	1.95854
Q96DB5	FAM82B; RMDN1		0.259324	1.957
Q96EQ0	SGTB		-0.226332	1.95598
P98171	ARHGAP4		-0.194821	1.95538
O75312	ZNF259; ZPR1		0.301808	1.95347
Q96T76	MMS19		-0.260751	1.95105
Q5JS37	NHLRC3		0.194426	1.94971
Q14241	TCEB3; ELOA		0.245742	1.94919
P67870	CSNK2B		0.302853	1.94815
Q14914	PTGR1		0.0790034	1.94768
Q96A25	TMEM106A		-0.416503	1.94632
P50995	ANXA11		-0.261396	1.94495
P30626	SRI		0.263594	1.94452
P41252	IARS		-0.0919206	1.9439
Q9Y5A9	YTHDF2		-0.392048	1.94363
P61966	AP1S1		0.184657	1.9424
P30876	POLR2B		-0.770351	1.93818
P16333	NCK1		0.251299	1.93752
Q96BM9	ARL8A		0.0946337	1.93709
O60524	NEMF		-0.297092	1.93355
P40692	MLH1		1.21508	1.93149
Q9Y5B0	CTDP1		-0.100681	1.93144
Q96KP4	CNDP2		-0.0619282	1.9303
Q8IWV8	UBR2		-0.72318	1.93013
Q9Y6Y8	SEC23IP		-0.752524	1.92972
Q9H7D7	WDR26		-0.144309	1.92862
Q01085	TIAL1		0.302798	1.92857
Q13813	SPTAN1		0.249747	1.9267
P02747	C1QC		-0.769538	1.9259
P53041	PPP5C		0.224485	1.92528
Q7L099	RUFY3		-0.830323	1.92475
Q6NXE6	ARMC6		-0.965019	1.92388
Q9UGV2	NDRG3		-0.376999	1.92355
Q86VS8	HOOK3		0.488828	1.92323
P50453	SERPINB9		0.225161	1.92215
Q15751	HERC1		-0.162447	1.92091
Q5W111	SPRYD7		-0.649041	1.92032
P51606	RENBP		0.189672	1.91778
P67775	PPP2CA		-0.185739	1.91718
Q9Y2U5	MAP3K2		0.256657	1.91645
P56134	ATP5J2		0.280097	1.91191
P61289	PSME3		-0.345528	1.9116
Q7L9L4	MOB1B		-0.0469409	1.91142
Q9BZV1	UBXN6		-0.339854	1.91122
P27986	PIK3R1		-0.728405	1.91076
P12955	PEPD		0.380005	1.90894
Q86YS7	C2CD5; KIAA0528		-0.206181	1.90863
P48960	CD97; ADGRE5		-0.130442	1.90706
P62891	RPL39; RPL39P3		-0.39579	1.90353
Q9BPW8	NIPSNAP1		-0.420265	1.90261
O43665			0.781268	1.90158
A6NKT7	RGPD3		0.269258	1.90085
Q9BSQ5	CCM2		1.11612	1.90072
Q9BV23	ABHD6		-0.206669	1.89984
P08567	PLEK		-0.0697086	1.89852
Q9NZ45	CISD1		0.144355	1.89796
P07814	EPRS		-0.165037	1.89706
P60510	PPP4C		-0.0921626	1.89495
P10644	PRKAR1A		0.084683	1.89459
O00764	PDXK		0.0983222	1.8942
P13747			-0.167453	1.88898
Q9NZ08	ERAP1		-0.114935	1.88815
Q9UJS0	SLC25A13		0.109593	1.88622
O43426	SYNJ1		-0.437181	1.88319
P43034	PAFAH1B1		-0.0955458	1.87632
Q6DKI2	LGALS9C		-0.215684	1.87507
P25490	YY1		-0.465084	1.87503
Q71UM5	RPS27L		-0.265893	1.87267
Q8IUD2	ERC1		-0.282707	1.87228
P33121	ACSL1		0.131685	1.87065
P01876	IGHA1		-0.490487	1.86558
P53384	NUBP1		0.0702619	1.86471
Q9UNF0	PACSIN2		-0.129798	1.86223
Q8N6H7	ARFGAP2		0.435457	1.86217
P08708	RPS17; RPS17L		-0.130389	1.8607
O43169			0.171484	1.86044
P51681	CCR5		-0.206098	1.85983
Q8NFY9	KBTBD8		-0.294455	1.85959
Q12996	CSTF3		1.13783	1.85878
Q8NBX0	SCCPDH		-0.0943549	1.85833
P85037	FOXK1		-0.523668	1.85657
Q96EY5	FAM125A; MVB12A		-0.459367	1.85598
P35244	RPA3		0.155594	1.85453
Q9BV57	ADI1		-0.0765567	1.8517
Q13546	RIPK1		-0.301015	1.84791
P14550	AKR1A1		0.238291	1.84668
O43402	EMC8		-0.309499	1.84598
O43237	DYNC1LI2		0.128538	1.84549
P50225	SULT1A1		0.271855	1.84469
O60927	PPP1R11		0.49479	1.84451
Q9UHW9	SLC12A6		-0.178351	1.84339
O15511	ARPC5		0.0705845	1.84258
Q6P179	ERAP2		0.201603	1.84187
P49407	ARRB1		0.195828	1.84063
P62258	YWHAE		0.061203	1.83873
Q9Y547	HSPB11		0.568757	1.83829
Q00325	SLC25A3		-0.159833	1.83734
P30740	SERPINB1		0.109831	1.83699
Q6S8J3	POTEE		0.734994	1.83665
Q4V328			0.301394	1.83622
Q9BZH6	WDR11		0.149132	1.83138
Q8N3D4	EHBP1L1		-1.20896	1.83092
Q9UII2	ATPIF1		-0.355707	1.83091
O75251	NDUFS7		0.152418	1.82991
Q6ZMZ3	SYNE3		-0.413037	1.82867
P30519	HMOX2		0.259874	1.82677
Q01804	OTUD4		-0.717051	1.82613
Q9H299	SH3BGRL3		0.132487	1.82459
P25788	PSMA3		0.199917	1.8238
Q96PP9	GBP4		-0.126433	1.82294
P11802	CDK4		-0.784265	1.82222
Q7LG56	RRM2B		-0.148279	1.82212
P43304	GPD2		-1.17121	1.82085
A2RRP1	NBAS		-0.176524	1.82023
P07919	UQCRH		0.44666	1.82002
Q04724	TLE1		0.739923	1.81757
O00330	PDHX		-0.17404	1.81752
Q6P2E9	EDC4		-0.210046	1.81613
P33991	MCM4		-0.649653	1.81552
P30453	HLA-A		0.119716	1.81513
O43324	EEF1E1		-0.375527	1.81509
Q92556	ELMO1		-1.25096	1.81463
P26599	PTBP1		-0.146516	1.81183
Q9Y6X5	ENPP4		-0.567986	1.81016
P32119	PRDX2		0.258511	1.80961
P60891	PRPS1		-0.067699	1.8076
Q14978	NOLC1		0.489812	1.80613
P14314	PRKCSH		0.151946	1.8058
P42345	MTOR		-0.853752	1.80349
Q8N5X7	EIF4E3		-0.275612	1.80267
Q5H9R7	PPP6R3		-0.599835	1.80179
Q9UH99	SUN2		0.417467	1.80011
O15120	AGPAT2		-0.367838	1.79743
O75348	ATP6V1G1		0.196901	1.79699
Q86XS8	RNF130		-0.320858	1.79669
Q96A49	SYAP1		0.575842	1.79646
A0A0B4J2D5	C21orf33; LOC102724023		-0.243916	1.79555
O60841	EIF5B		-0.207738	1.7954
P09326	CD48		-0.065981	1.794
P28074	PSMB5		-0.569507	1.79295
Q562R1	ACTBL2		2.30946	1.79185
Q96CN7	ISOC1		0.155464	1.79018
Q9P0S9	TMEM14C		-0.390414	1.78934
P42768	WAS		0.235943	1.7879
Q969X5	ERGIC1		0.302004	1.7873
Q13242	SRSF9		0.114362	1.78661
Q8IY67	RAVER1		0.553737	1.78584
Q9Y2Q3	GSTK1		0.111375	1.78528
P05155	SERPING1		-0.368268	1.78483
Q9NWV4	C1orf123		-0.205116	1.78458
Q7Z739	YTHDF3		-0.529791	1.78422
P19525	EIF2AK2		0.283959	1.78396
O75886	STAM2		-1.06526	1.78357
P51608	MECP2		0.795887	1.78271
Q9NVS2	MRPS18A		-0.430976	1.78194
Q9Y5K8	ATP6V1D		0.105909	1.78174
Q6Y7W6	GIGYF2		0.225781	1.78106
Q8IV20	LACC1		-0.558122	1.78051
O75022	LILRB3; LOC107987462; LOC102725035		-0.156752	1.77803
P60520	GABARAPL2		-0.175471	1.77639
Q9Y624	F11R		0.132679	1.7735
Q9NX40	OCIAD1		0.182336	1.77255
Q9H7Z7	PTGES2		-0.439617	1.77206
Q9UKX2	MYH2		0.777077	1.77173
Q96S59	RANBP9		0.530813	1.7712
P21980	TGM2		-0.143954	1.76868
O14662	STX16		0.932955	1.76849
Q9H832	UBE2Z		-0.0590321	1.76684
Q9NVC3	SLC38A7		-0.998965	1.7654
P35268	RPL22		-0.123268	1.76528
P28067	HLA-DMA		0.645745	1.76447
Q9HCC0	MCCC2		-0.344975	1.76369
P57764	GSDMD		-0.440881	1.76103
P22087	FBL		-0.136105	1.76079
Q9Y2H0	DLGAP4		0.34672	1.75992
P60660	MYL6		-0.0729499	1.75951
Q9NW15	ANO10		0.505666	1.75497
O75663	TIPRL		-0.132072	1.75429
Q68CZ2	TNS3		-0.231436	1.75317
Q8NBW4	SLC38A9		-0.323417	1.75091
Q9UI12	ATP6V1H		-0.120548	1.75029
P09622	DLD		-0.144691	1.74959
Q5T0F9	CC2D1B		0.594589	1.74677
Q9UPU7	TBC1D2B		-0.306081	1.7447
Q8NFQ8	TOR1AIP2		-0.241785	1.7426
Q7L014	DDX46		-0.287098	1.74031
Q99704	DOK1		0.643045	1.73928
P23458	JAK1		0.305355	1.73789
Q658P3	STEAP3		0.176965	1.73674
Q9BUF5	TUBB6		-0.14684	1.7362
O43815	STRN		-0.119489	1.73521
Q99836	MYD88		-0.227777	1.73426
O75083	WDR1		-0.171923	1.73394
P36507	MAP2K2		-0.317548	1.73294
P16278	GLB1		0.266683	1.73225
P42858	HTT		-0.35231	1.73025
Q9UGP8	SEC63		-0.154073	1.72625
Q14697	GANAB		0.1009	1.72393
Q9UJG1	MOSPD1		-0.369002	1.72285
P86790	CCZ1; CCZ1B		0.28092	1.72197
P13804	ETFA		0.0472576	1.7214
P10909	CLU		-0.619421	1.72129
Q92947	GCDH		-0.416271	1.71965
Q8TAT6	NPLOC4		0.244617	1.71952
Q13191	CBLB		0.806918	1.71842
Q92747	ARPC1A		-0.374685	1.71819
O75487	GPC4		-0.220616	1.71653
Q13098	GPS1		-0.0704025	1.71578
O14579	COPE		-0.109145	1.71495
O75400	PRPF40A		0.37888	1.71415
Q9Y6U3	SCIN		0.0983242	1.71413
O43181	NDUFS4		0.17807	1.71398
Q16875	PFKFB3		0.536199	1.71385
Q9Y6K9	IKBKG		-0.395144	1.71372
P68366	TUBA4A		-0.0683195	1.71302
Q70J99	UNC13D		-0.446818	1.71258
O94885	SASH1		0.139722	1.71178
P55084	HADHB		0.102993	1.70978
Q9BS40	LXN		0.590657	1.70957
Q13636	RAB31		-0.179625	1.70915
O75023	LILRB5		0.28808	1.70786
P33176	KIF5B		-0.171878	1.70697
O60783	MRPS14		-1.1745	1.70406
P53367	ARFIP1		0.626502	1.70329
Q9NZZ3	CHMP5		0.467855	1.7031
P50991	CCT4		0.148295	1.69997
Q9H553	ALG2		-0.332307	1.69945
Q9BUN8	DERL1		0.0828105	1.6989
P49821	NDUFV1		-0.468109	1.69841
Q5HYK3	COQ5		-0.635449	1.69603
Q14331	FRG1		-0.171107	1.69531
Q9Y2Z0	SUGT1		-0.135961	1.69412
Q15759	MAPK11		-0.115284	1.69397
P62316	SNRPD2		-0.546134	1.69337
Q9UL12	SARDH		0.367812	1.69266
Q9Y385	UBE2J1		-0.439963	1.69244
Q9GZN8	C20orf27		-0.862895	1.69174
P17405			0.192203	1.69141
Q7Z2Z2	EFTUD1; EFL1		0.502042	1.69137
Q9H2G2	SLK		0.841098	1.6896
P28331	NDUFS1		0.109705	1.68739
Q5MNZ9	WIPI1		-0.353983	1.68628
P49840	GSK3A		-0.726152	1.68591
P30050	RPL12		0.0880906	1.68553
P10321	HLA-C		-0.0862585	1.68524
P20645	M6PR		-0.16382	1.68272
P36776	LONP1		-0.310855	1.68151
Q6ZS81	WDFY4		-0.491003	1.68031
P00390	GSR		-0.296883	1.67958
Q9HD20	ATP13A1		0.147844	1.67777
Q3YEC7	RABL6		-0.453776	1.67755
P56378	C14orf2		-0.100966	1.67741
P19474	TRIM21		-0.0983138	1.67733
Q8NHV1	GIMAP7		-1.26146	1.67637
P16298	PPP3CB		-0.102101	1.67587
Q8IYM9	TRIM22		0.129068	1.67552
Q96EP0	RNF31		0.788482	1.67508
O00567	NOP56		-0.225724	1.67379
Q99698	LYST		-0.290961	1.67142
Q9H8Y8	GORASP2		-0.410367	1.66697
Q8IZ69	TRMT2A		-0.348697	1.66653
Q6ZNJ1	NBEAL2		-0.0881681	1.66642
Q13177	PAK2		-0.179038	1.662
Q96JC1	VPS39		0.0860809	1.65844
Q9UKM7	MAN1B1		-0.393322	1.65664
Q9Y6W5	WASF2		-0.213339	1.65524
P55263	ADK		0.0633149	1.65476
Q01469	FABP5		-0.179998	1.6545
Q16540	MRPL23		0.322153	1.65314
P05023	ATP1A1		-0.100545	1.65181
Q53H12	AGK		-0.282196	1.65164
P30153	PPP2R1A		-0.0631111	1.65142
P10253	GAA		0.115656	1.64596
Q9Y6C9	MTCH2		-0.101176	1.64574
Q86TI2	DPP9		-0.198635	1.64439
P62314	SNRPD1		0.223854	1.64046
O95881	TXNDC12		0.116756	1.63893
Q6NVY1	HIBCH		0.140051	1.63809
Q7Z403	TMC6		0.103408	1.6373
O00505	KPNA3		-0.948579	1.63534
P55957	BID		0.352603	1.6306
Q9UJ68	MSRA		0.106283	1.6298
P52209	PGD		0.0504625	1.62972
Q9NUM4	TMEM106B		-1.28381	1.62897
P51572	BCAP31		-0.125046	1.62783
Q9Y2J8	PADI2		0.175399	1.62639
O94832	MYO1D		-0.83892	1.62621
P31151	S100A7		-1.01946	1.62548
Q9UKF6	CPSF3		-0.404384	1.62485
Q9UHD8	SEPT9		-0.0599986	1.62432
P01137	TGFB1		0.736777	1.62411
P46778	RPL21		-0.16299	1.62158
Q9BXW7	CECR5; HDHD5		0.281117	1.62147
Q8TDJ6	DMXL2		-0.293968	1.62095
Q8WW59	SPRYD4		0.21768	1.62058
Q06203	PPAT		0.468862	1.62052
O75396	SEC22B		-0.133109	1.62033
P46777	RPL5		-0.124684	1.61993
P62241	RPS8		0.0812199	1.61951
P49589	CARS		0.0417007	1.61946
Q14155	ARHGEF7		-0.421092	1.61935
Q92900	UPF1		0.0930024	1.61764
Q8WU79	SMAP2		-0.904955	1.61707
Q03518	TAP1		0.359818	1.61648
Q92542	NCSTN		-0.109058	1.61509
Q8NBI5	SLC43A3		-0.319609	1.61475
Q7Z4Q2	HEATR3		-0.315108	1.61464
Q9BRF8	CPPED1		-0.0777637	1.61337
P13797	PLS3		-0.451709	1.61232
E9PRG8			-0.731292	1.60787
O00291	HIP1		0.562607	1.60766
Q8TDZ2	MICAL1		-0.110765	1.60743
Q96RQ3	MCCC1		-0.170209	1.60721
Q96KC8	DNAJC1		-0.165877	1.60683
Q8WXI4	ACOT11		-0.56356	1.60657
Q05209	PTPN12		-0.207605	1.60144
Q9NXN4	GDAP2		0.0895201	1.59964
Q8TEX9	IPO4		-0.651985	1.59933
Q07866	KLC1		-0.22459	1.59932
P14625	HSP90B1		-0.102082	1.59763
Q9H9C1	VIPAS39		-0.721134	1.59728
Q96ER9	CCDC51		-0.121671	1.59426
Q9Y263	PLAA		-0.211457	1.59396
P13987	CD59		-0.33367	1.5934
Q13148	TARDBP		0.0547568	1.59262
Q16539	MAPK14		0.150726	1.59053
Q08AF3	SLFN5		0.373903	1.58891
Q96A33	CCDC47		-0.180336	1.5875
Q8N122	RPTOR		-0.76115	1.58527
Q8TD55	PLEKHO2		0.0832563	1.58361
Q8TB22	SPATA20		0.439085	1.58339
O60241	BAI2; ADGRB2		-0.325371	1.58314
Q96QR8	PURB		-0.132887	1.58224
Q14C86	GAPVD1		-0.724371	1.58106
P0CG30	GSTT2; GSTT2B		-0.868534	1.57894
Q99538	LGMN		-0.219756	1.57863
Q99519	NEU1		-0.134508	1.57857
Q96FN4	CPNE2		-0.429456	1.57755
Q96KG9	SCYL1		-0.33838	1.5768
Q15154			-0.451031	1.57575
O43464	HTRA2		-0.312134	1.57256
Q13501	SQSTM1		-0.0487098	1.57212
P61163	ACTR1A		0.184155	1.5683
Q9BRT3	MIEN1		0.935243	1.56762
P55265	ADAR		0.106796	1.56694
Q9UBV2	SEL1L		-0.244736	1.56693
Q562E7	WDR81		0.42412	1.56562
O14672	ADAM10		0.170425	1.56466
Q13425	SNTB2		1.20053	1.56436
P30048	PRDX3		0.123093	1.56411
A8K0Z3	WASH1; WASHC1		-0.970266	1.56395
Q9BW92	TARS2		0.699142	1.56279
Q8IWE4	DCUN1D3		0.763998	1.56249
P07237	P4HB		0.0736671	1.56193
Q9HAV0	GNB4		-0.125775	1.56121
Q8IXJ6	SIRT2		0.133285	1.55964
Q6UWP2	DHRS11		-0.383518	1.55699
P61086	UBE2K		0.68781	1.55337
Q13572	ITPK1		-0.22597	1.5533
P53801	PTTG1IP		0.156831	1.55311
Q8IXI1	RHOT2		-0.146874	1.55277
Q15172	PPP2R5A		-0.351463	1.55132
Q96GC5	MRPL48		0.221055	1.55129
P62913	RPL11		0.136603	1.54802
O75629	CREG1		0.38503	1.54767
Q7L1Q6	BZW1		0.615986	1.54668
Q9Y5U8	MPC1		-0.0903246	1.54512
P02538	KRT6A		0.303879	1.54332
Q9NP61	ARFGAP3		-1.06566	1.54047
Q9BZK7	TBL1XR1		0.286522	1.53918
Q9P0J7	KCMF1		0.644821	1.5335
Q9H871	RMND5A		-0.142642	1.53261
Q9H974	QTRTD1; QTRT2		-0.17252	1.53081
Q9NVZ3	NECAP2		-0.0557785	1.52992
P60228	EIF3E		-0.133738	1.52988
P29144	TPP2		-0.221194	1.52964
P50552	VASP		-0.108556	1.52743
Q8N370	SLC43A2		0.384149	1.52655
P62266	RPS23		0.190699	1.52392
Q9BWD1	ACAT2		0.107679	1.52327
Q9UHB9	SRP68		0.488589	1.52298
P78356	PIP4K2B		0.505591	1.52202
Q9NR97	TLR8		0.117792	1.52138
Q9UBW5	BIN2		0.126599	1.52062
O14964	HGS		-0.0922766	1.51987
Q8IVG5	SAMD9L		0.244438	1.51946
P09913	IFIT2		-0.304934	1.51529
Q96B97	SH3KBP1		1.23011	1.5152
Q9UHA4	LAMTOR3		-0.179871	1.51421
Q13085	ACACA		0.0688544	1.51381
Q9P003	CNIH4		0.214007	1.51345
Q15274	QPRT		-0.254024	1.51253
P48047	ATP5O		0.0572331	1.51147
Q9NZQ7	CD274		-0.83584	1.51146
Q8NI27	THOC2		0.264449	1.5099
Q9BZ67	FRMD8		-0.241308	1.50963
Q86W42	THOC6		-0.35528	1.50747
P13760	HLA-DRB4; HLA-DRB1		0.167303	1.50396
P22102	GART		-0.0605542	1.50283
P08195	SLC3A2		-0.0574041	1.50122
Q99873			-0.0472268	1.50107
Q16850	CYP51A1		-0.27193	1.50095
O14744	PRMT5		0.153346	1.50085
Q7L266	ASRGL1		0.187958	1.49971
Q9NR30	DDX21		-0.421203	1.49842
Q9NX57	RAB20		-0.466021	1.49829
Q13247	SRSF6		-0.121509	1.49582
Q9Y6N5	SQRDL; SQOR		0.113476	1.49544
P17152	TMEM11		-0.0746276	1.49471
P83731	RPL24		-0.103719	1.49398
O96008	TOMM40		-0.118218	1.49136
P30479	HLA-B		0.399385	1.49046
O00442	RTCA		-0.69553	1.49027
Q9Y277	VDAC3		0.124454	1.48999
Q9NYU2	UGGT1		0.0976965	1.4873
O14617	AP3D1		-0.217396	1.48696
O14776	TCERG1		0.213486	1.48681
Q9Y6B6	SAR1B		-0.223725	1.48656
P13861	PRKAR2A		-0.152033	1.48641
Q9NY33	DPP3		-0.0700476	1.48572
P42677	RPS27		-0.0745085	1.48542
Q05823	RNASEL		-0.195613	1.48488
P50454	SERPINH1		-0.189201	1.48312
Q9UM54	MYO6		0.137335	1.48199
P62701	RPS4X		-0.105234	1.48193
O00462	MANBA		0.199024	1.48147
P11586	MTHFD1		-0.165097	1.48067
Q92696	RABGGTA		0.103142	1.47941
P47712	PLA2G4A		-0.164097	1.4786
Q6ZUX7	LHFPL2		-0.208112	1.477
O43615	TIMM44		-0.797425	1.47642
P06748	NPM1		-0.336462	1.47583
Q8IZ83	ALDH16A1		-0.0907164	1.47521
P12694	BCKDHA		1.33104	1.47441
Q9NV96	TMEM30A		0.276144	1.47297
Q04917	YWHAH		-0.0984707	1.47252
Q9NUN5	LMBRD1		-0.209644	1.47135
Q9Y6E2	BZW2		0.272794	1.47032
O00743	PPP6C		-0.118406	1.47004
Q86SF2	GALNT7		1.14842	1.46831
P83881	RPL36A		-1.11609	1.46751
P62140	PPP1CB		-0.128161	1.46669
Q8IY17			-0.438878	1.46056
Q13033	STRN3		-0.372563	1.45975
P17980	PSMC3		-0.11292	1.45921
O43447	PPIH		0.144589	1.4587
P46939	UTRN		-0.121652	1.45768
P10412	HIST1H1E		0.207313	1.45564
Q99489	DDO		0.245331	1.4539
Q6UW02	CYP20A1		0.328509	1.45091
Q14498	RBM39		-0.249761	1.45012
Q9Y2X3	NOP58		0.159316	1.44938
Q93050	ATP6V0A1		-0.149867	1.44874
Q9NSK0	KLC4		0.140378	1.44788
P30405	PPIF		0.0258372	1.44753
Q9H936	SLC25A22		-0.235443	1.44673
P07384	CAPN1		-0.0902705	1.44529
P46736	BRCC3		-0.294793	1.44419
Q53EU6	AGPAT9; GPAT3		-0.192024	1.44343
O94925	GLS		-0.147768	1.44056
Q07817	BCL2L1		0.102062	1.43863
Q5T9A4	ATAD3B		0.220559	1.43794
Q9H993	C6orf211; ARMT1		0.0994359	1.4365
P42898	MTHFR		-0.18117	1.43634
P02686	MBP		-0.384174	1.4363
P49914	MTHFS		0.840724	1.43576
P27635	RPL10		-0.122708	1.43565
Q9UIG0	BAZ1B		-0.197958	1.43256
Q8IX04	UEVLD		0.338663	1.43251
P30566	ADSL		0.237664	1.43121
Q96GA7	SDSL		-0.103432	1.43073
Q13200	PSMD2		-0.119987	1.42877
O43772	SLC25A20		0.0723217	1.4285
P49721	PSMB2		0.0918906	1.42619
P63092	GNAS		-0.126249	1.42525
P22626	HNRNPA2B1		0.106796	1.42491
P27105	STOM		-0.0755959	1.42417
B0I1T2	MYO1G		-0.50761	1.42395
P13073	COX4I1		0.150977	1.42386
Q9Y3E7	CHMP3; RNF103-CHMP3		0.141216	1.4236
Q2TAA5	ALG11		0.669097	1.42219
Q9H8M7	FAM188A; MINDY3		0.779243	1.42195
Q15813	TBCE		-0.151106	1.42108
Q9UJF2	RASAL2		0.473731	1.42106
Q9ULP9	TBC1D24		-0.909946	1.41995
Q14008	CKAP5		-0.349969	1.41929
P40937	RFC5		-0.578714	1.41671
P61457	PCBD1		0.127077	1.41607
P24386	CHM		0.766006	1.41567
P01009	SERPINA1		0.306617	1.41441
Q15438	CYTH1		-0.185646	1.41114
P55209	NAP1L1		-0.0897144	1.41113
Q16795	NDUFA9		0.0934476	1.41102
Q9Y2L9	LRCH1		0.177707	1.41085
P56545	CTBP2		0.633009	1.41026
Q9P2Y5	UVRAG		-0.147402	1.41024
P61978	HNRNPK		-0.0425762	1.40781
Q9BYX4	IFIH1		-0.663216	1.40708
P49902	NT5C2		0.225324	1.40685
O60701	UGDH		0.360402	1.40684
P51159	RAB27A		0.121156	1.40629
Q7L7X3	TAOK1		1.35311	1.40462
Q9UHY1	NRBP1		-0.657156	1.40344
P30481	HLA-B		-0.175915	1.39913
Q9UJY5	GGA1		0.804838	1.39873
P22415	USF1		-0.974668	1.39796
Q969V3	NCLN		-0.0724707	1.39696
Q00839	HNRNPU		-0.173867	1.39596
Q9GZZ1	NAA50		-0.174094	1.39583
Q9BY50	SEC11C		0.590993	1.39513
P56556	NDUFA6		0.0833237	1.39488
Q9Y613	FHOD1		-0.227627	1.39418
Q08211	DHX9		0.0883418	1.39414
Q96AT9	RPE		0.200158	1.39405
P69905	HBA2; HBA1		-0.132421	1.39301
P84103	SRSF3		-0.0567917	1.39299
O15382	BCAT2		0.142822	1.39066
P84090	ERH		-0.651603	1.388
Q9NR56	MBNL1		-0.33159	1.38672
Q92797	SYMPK		-1.03943	1.38317
Q9P260	KIAA1468		-0.825467	1.38263
Q8IZL8	PELP1		-0.258896	1.38029
Q13151	HNRNPA0		0.166242	1.37976
Q92905	COPS5		0.900372	1.37783
A4D1P6	WDR91		-0.247166	1.37775
P49591	SARS		0.151792	1.37717
Q9H4A4	RNPEP		0.0830891	1.3768
Q02750	MAP2K1		-0.115592	1.37587
Q9BY32	ITPA		-0.160838	1.37464
Q14566	MCM6		0.284276	1.37386
Q9BXW6	OSBPL1A		-0.213617	1.37354
P99999	CYCS		0.415204	1.37343
Q92600	RQCD1; CNOT9		0.742646	1.37299
P50579	METAP2		-0.227442	1.37203
Q9Y399	MRPS2		-0.827371	1.37096
Q86TI0	TBC1D1		0.208515	1.37023
Q96LW7	C9orf89; CARD19		-0.471631	1.3696
P29373	CRABP2		-0.17585	1.36943
Q86UE4	MTDH		0.30663	1.36909
O15347	HMGB3		0.301165	1.36876
Q53QZ3	ARHGAP15		-0.340134	1.36825
Q14232	EIF2B1		-0.275678	1.3667
Q9Y666	SLC12A7		-0.65643	1.36602
Q9NUQ7	UFSP2		-0.147044	1.36505
P36404	ARL2		-0.174678	1.36393
P00167	CYB5A		-0.110807	1.3631
Q13643	FHL3		-0.126632	1.36216
Q9Y3B4	SF3B14; SF3B6		1.11026	1.36177
P00568	AK1		-0.621972	1.36146
Q5VYY1	ANKRD22		0.244406	1.36129
Q9H0R8	GABARAPL1		0.344093	1.35993
Q5T6V5	C9orf64		-0.150932	1.35903
O95562	SFT2D2		0.038458	1.35829
Q9UN37	VPS4A		0.196735	1.35829
Q9BWM7	SFXN3		0.261017	1.35804
Q96I15	SCLY		-0.111397	1.3567
P62873	GNB1		-0.101609	1.35092
P13489	RNH1		-0.0799947	1.35053
Q13561	DCTN2		0.276548	1.35053
P00738	HP		-0.300106	1.34961
Q9Y5S9	RBM8A; LOC101060541		0.834822	1.34916
P52907	CAPZA1		-0.0698312	1.34879
Q7Z569	BRAP		0.139582	1.34813
P48637	GSS		0.106527	1.34627
O14773	TPP1		0.085155	1.34431
P25685	DNAJB1		0.222905	1.34374
P13639	EEF2		0.10924	1.3415
Q6ZTA4	TRIM67		0.0557932	1.34053
P09601	HMOX1		-0.459738	1.33884
Q14318	FKBP8		-0.15752	1.3367
P20339	RAB5A		0.0986946	1.33568
Q5T8P6	RBM26		-0.205609	1.33336
Q9Y281	CFL2		0.969652	1.33292
Q96C36	PYCR2		0.222321	1.33279
P30443	HLA-A		0.0795815	1.33279
P00367	GLUD1		0.108374	1.33112
O00217	NDUFS8		-0.477028	1.33062
O75947	ATP5H		0.152945	1.33047
P62805	HIST1H4A; HIST1H4F; HIST1H4D; HIST1H4J; HIST2H4A; HIST2H4B; HIST1H4H; HIST1H4C; HIST4H4; HIST1H4E; HIST1H4I; HIST1H4B; HIST1H4K; HIST1H4L		0.167803	1.32853
Q58FF3	HSP90B2P		0.133863	1.32831
P50914	RPL14		-0.152646	1.32821
Q13404	UBE2V1; TMEM189-UBE2V1		0.225071	1.32751
P14927	UQCRB		0.214021	1.32692
Q86WA9	SLC26A11		0.367862	1.3254
Q9Y4X5	ARIH1		0.30025	1.32514
O75716	STK16		0.614646	1.32481
Q9HAV7	GRPEL1		-0.0812731	1.32409
O95721	SNAP29		0.372592	1.32336
P02652	APOA2		-0.274128	1.32323
Q8IYB8	SUPV3L1		-0.785497	1.32192
Q9BZQ8	FAM129A		-0.174169	1.3206
O95363	FARS2		-0.254707	1.31796
P48681	NES		0.211203	1.31602
Q9Y3Z3	SAMHD1		-0.0894633	1.31348
Q9BSR8	YIPF4		-0.663282	1.31209
Q96GG9	DCUN1D1		0.160558	1.31114
Q5W0V3	FAM160B1		-0.35087	1.31074
P06703	S100A6		0.0816511	1.31067
P16220	CREB1		0.156189	1.3099
P55212	CASP6		-0.562018	1.30889
P49354	FNTA		0.0874705	1.30875
Q8N668	COMMD1		0.0835789	1.30857
P53680	AP2S1		0.212589	1.3073
P55795	HNRNPH2		-0.138065	1.30699
O60861	GAS7		-0.728803	1.30362
P02768	ALB		-0.390033	1.30343
Q9UKD2	MRTO4		0.158798	1.30301
P56945	BCAR1		0.486962	1.30209
Q9Y487	ATP6V0A2		0.07273	1.30008
Q9NXH8	TOR4A		-1.49011	1.30008
P08238	HSP90AB1		0.114857	1.29938
P14317	HCLS1		-0.109008	1.29886
P06454	PTMA		0.168201	1.29721
Q13630	TSTA3		-0.163504	1.29629
Q2M2I8	AAK1		0.138119	1.29476
Q8IY95	TMEM192		-0.294135	1.29425
Q8N9A8	CNEP1R1		-0.849448	1.29417
Q6JBY9	RCSD1		-0.447538	1.29311
Q8TDB6	DTX3L		0.449952	1.29201
Q53T59	HS1BP3		-0.104599	1.29191
Q13613	MTMR1		0.224808	1.29002
O75533	SF3B1		-0.0616456	1.28953
Q9NZB2	FAM120A		-0.161195	1.28797
O75131	CPNE3		-0.0901657	1.28718
P57088	TMEM33		0.109344	1.28658
P62917	RPL8		-0.174516	1.28534
P18464	HLA-B		-0.146642	1.28437
O60341	KDM1A		0.331167	1.28403
Q9Y3Q8	TSC22D4		0.506194	1.28394
Q01844	EWSR1		0.210358	1.28224
Q99572	P2RX7		-0.168359	1.28203
Q9Y6G9	DYNC1LI1		0.110804	1.28066
Q9Y6I9	TEX264		0.726852	1.28044
P28288	ABCD3		-0.565344	1.27851
P48147	PREP		0.076717	1.27712
Q13838	DDX39B		0.211651	1.27704
O14530	TXNDC9		-0.355451	1.27612
P15735	PHKG2		0.547357	1.27579
P20839	IMPDH1		-0.170095	1.27559
Q9NZ01	TECR		-0.0767292	1.27456
Q7Z392	TRAPPC11		0.299466	1.27388
O15372	EIF3H		-0.229954	1.27311
Q9H814	PHAX		-0.0869421	1.27296
Q08380	LGALS3BP		0.177452	1.2708
O95563	MPC2		-0.0674957	1.26851
Q8WUA2	PPIL4		0.42224	1.26769
Q9Y2G5	POFUT2		0.155145	1.26768
Q99685	MGLL		-0.161028	1.26719
Q9Y6E0	STK24		-0.213974	1.26706
Q86SX6	GLRX5		-0.231343	1.26687
P78330	PSPH		-0.130112	1.26605
P52566	ARHGDIB		-0.103111	1.26587
P31350	RRM2		-0.255695	1.2647
P14854	COX6B1		0.251225	1.26251
Q9H173	SIL1		0.537428	1.26216
Q96KR1	ZFR		0.285167	1.26089
Q9BZZ5	API5		-0.0709198	1.26087
P35659	DEK		0.308438	1.26029
O14966	RAB7L1; RAB29		0.540972	1.26005
Q15019	SEPT2		0.0911018	1.25949
Q9NP97	DYNLRB1		-0.149377	1.25843
Q9Y2T2	AP3M1		-0.163875	1.2569
Q8WUM0	NUP133		0.155807	1.25635
Q9NVI7	ATAD3A		-0.196158	1.25605
Q9HB19	PLEKHA2		-0.262864	1.25423
Q2NL82	TSR1		0.150756	1.25289
Q12788	TBL3		0.551439	1.25168
O95159	ZFPL1		-0.341323	1.2514
Q9P035	PTPLAD1; HACD3		-0.195723	1.25139
Q9Y570	PPME1		-0.342565	1.25043
Q13526	PIN1		-0.0943695	1.24967
Q9NZ32	ACTR10		-0.274338	1.24882
P55072	VCP		0.132086	1.24864
O15371	EIF3D		0.0544098	1.2483
Q27J81	INF2		-0.13785	1.248
Q86WV6	TMEM173		0.325204	1.24713
P17987	TCP1		-0.119591	1.24697
P51149	RAB7A		0.0529318	1.24694
P78324	SIRPA		-0.066708	1.24645
Q9UK23	NAGPA		0.180976	1.24349
Q14657	LAGE3		-0.427309	1.24263
P26368	U2AF2		0.149444	1.2423
Q86W92	PPFIBP1		-0.597079	1.24063
P49770	EIF2B2		-0.112054	1.23953
Q9BYM8	RBCK1		0.646832	1.2388
Q9NS86	LANCL2		-0.222264	1.23849
P05165	PCCA		-0.323187	1.23807
Q86T03	TMEM55B; PIP4P1		0.183133	1.23774
Q3KQV9	UAP1L1		-0.0760413	1.23755
O60547	GMDS		0.20543	1.2369
O95861	BPNT1		-0.0602731	1.23664
Q9NVV0	TMEM38B		-0.952955	1.23615
P26583	HMGB2		0.0737763	1.23514
P53999	SUB1		0.434514	1.23252
O15460	P4HA2		0.624923	1.22952
Q6P1M0	SLC27A4		-0.388318	1.22854
Q13370	PDE3B		-0.235301	1.22808
Q9HCD5	NCOA5		0.319742	1.2275
Q96HE7	ERO1L; ERO1A		-0.0545113	1.22704
Q8WZ82	OVCA2		-0.221814	1.22702
Q9H3S7	PTPN23		-0.278884	1.22575
O43765	SGTA		0.0486854	1.22436
Q96GK7	FAHD2A		-0.0876261	1.22314
P10451	SPP1		0.46193	1.22231
P41240	CSK		0.138496	1.22209
Q9Y3A5	SBDS		0.350751	1.22057
Q8TED4	SLC37A2		-0.141945	1.22043
O95433	AHSA1		-0.554761	1.21858
P30455	HLA-A		-1.43944	1.21852
O75521	ECI2		0.252237	1.21798
O96000	NDUFB10		0.162967	1.21708
Q9H1H9	KIF13A		1.12515	1.21606
P41250	GARS		-0.146206	1.21399
P0C0L4	C4A; C4B		-0.213095	1.21381
O00178	GTPBP1		-0.512936	1.21336
P63173	RPL38		0.204363	1.21298
Q8N4A0	GALNT4; POC1B-GALNT4		-0.560559	1.21186
P21333	FLNA		-0.124125	1.21118
P25205	MCM3		-0.220252	1.21009
Q13057	COASY		0.101638	1.20994
O75223	GGCT		0.0867006	1.20919
Q96RQ9	IL4I1		-0.157203	1.20798
Q8NCN5	PDPR		0.224779	1.20708
P41212	ETV6		0.187976	1.20329
P78527	PRKDC		0.101583	1.20317
Q12905	ILF2		0.0927668	1.20313
Q5RI15	COX20		0.172414	1.20228
P61020	RAB5B		-0.12416	1.20074
Q7Z794	KRT77		-0.303258	1.20057
Q13547	HDAC1		0.160166	1.19998
P62841	RPS15		-0.114417	1.19692
P11171	EPB41		0.381505	1.19676
Q92878	RAD50		-0.162977	1.19609
P01857	IGHG1		-0.130009	1.19519
P16070	CD44		0.502101	1.19519
P29692	EEF1D		0.112275	1.19459
O43678	NDUFA2		0.276963	1.19286
Q9NR19	ACSS2		-0.104235	1.19265
P50238	CRIP1		-0.143705	1.19222
Q96T37	RBM15		-0.305946	1.19166
Q16644	MAPKAPK3		0.159264	1.19156
P01116	KRAS		-0.198733	1.19134
Q9UJJ9	GNPTG		-0.0675175	1.19079
Q9NYF8	BCLAF1		-0.28293	1.19066
Q15436	SEC23A		0.095987	1.18972
Q96EE3	SEH1L		0.343982	1.18813
P0DMV9	HSPA1B; HSPA1A		0.156132	1.18726
Q99614	TTC1		0.193531	1.18623
Q9BRX2	PELO		0.111072	1.18579
O60645			-0.249509	1.18495
Q02978	SLC25A11		0.183412	1.18434
P17676	CEBPB		-0.117268	1.18118
Q14156	EFR3A		-0.228271	1.18063
P07858	CTSB		-0.11815	1.18056
Q5JTH9	RRP12		-0.16964	1.17827
P06493	CDK1		-0.553199	1.17683
Q96DI7	SNRNP40		0.220755	1.17455
Q9H1K1	ISCU		-0.929339	1.17374
Q15399	TLR1		-1.31539	1.17274
P63279	UBE2I		-0.122095	1.17245
Q9H074	PAIP1		0.798039	1.17243
Q8TB03	CXorf38		0.157714	1.17242
O75477			0.204156	1.17134
O15357	INPPL1		-0.530023	1.16976
P68871	HBB		0.305466	1.16974
Q9H267	VPS33B		-0.254191	1.16942
Q16186	ADRM1		0.0850027	1.16857
P61353	RPL27		0.0295565	1.16771
Q9NX63	CHCHD3		-0.403096	1.16735
P06865	HEXA		0.102237	1.16615
P16150	SPN; LOC101929889; LOC105369261		-0.32555	1.16488
Q15027	ACAP1		0.463148	1.16417
Q12913	PTPRJ		-0.369404	1.16342
Q96K17	BTF3L4		0.198555	1.16315
P67936	TPM4		0.201582	1.16045
O00116	AGPS		-0.091066	1.15992
P50402	EMD		-0.674897	1.15989
Q8N2U0	C17orf61; TMEM256		0.177913	1.15875
Q8IXI2	RHOT1		0.259614	1.15847
P23396	RPS3		-0.0544674	1.15843
Q93009	USP7		0.271576	1.15816
O43399	TPD52L2		0.109791	1.15732
Q15836	VAMP3		0.114597	1.15674
P62330	ARF6		-0.16797	1.15597
Q15833	STXBP2		-0.0985319	1.15594
Q9H1E5	TMX4		-0.175791	1.15458
Q00610	CLTC		-0.104493	1.15354
P78347	GTF2I		-0.216037	1.15283
P16035	TIMP2		-0.064539	1.15271
O75380	NDUFS6		0.121676	1.15247
O94826	TOMM70A; TOMM70		-0.140629	1.15223
Q71DI3	HIST2H3A; HIST2H3C; HIST2H3D		0.158975	1.15208
P62191	PSMC1		0.0796359	1.15187
Q6IBS0	TWF2		-0.107364	1.15176
Q96ST2	IWS1		0.214341	1.15147
P49757	NUMB		-0.289504	1.15106
O95479	H6PD		-0.0367765	1.1486
O95352	ATG7		-0.110767	1.147
Q92572	AP3S1		0.263127	1.14656
Q8NCW5	APOA1BP; NAXE		0.14238	1.14634
Q13740	ALCAM		-0.112895	1.14523
O14929	HAT1		0.0760724	1.14495
P18085	ARF4		-0.174802	1.14448
Q13616	CUL1		-0.213248	1.1443
Q9BZZ2	SIGLEC1		0.368723	1.14424
Q15257	PPP2R4; PTPA		0.215949	1.14402
Q15121	PEA15		-0.333656	1.14236
Q13162	PRDX4		-0.0982887	1.14135
Q14643	ITPR1		0.179723	1.14008
Q9UGN4	CD300A		0.416233	1.14002
Q9UBC2	EPS15L1		-0.0903437	1.13957
Q9H0E2	TOLLIP		-0.131463	1.13748
P15291	B4GALT1		0.0985928	1.13679
Q96PY5	FMNL2		0.132057	1.13573
O95236	APOL3		0.221083	1.13569
Q8NFW8	CMAS		-0.319695	1.13544
P50502	ST13		-0.129106	1.13538
O95822	MLYCD		-0.365792	1.1348
Q6P2Q9	PRPF8		0.140361	1.13394
Q8IZP0	ABI1		0.147159	1.13306
O14618	CCS		-0.304024	1.13293
P08237	PFKM		0.261678	1.13285
Q13363	CTBP1		0.397376	1.13258
Q9HBL0	TNS1		0.171389	1.13158
Q9HAT2	SIAE		0.223453	1.13051
Q8NCA5			0.0422	1.13025
P43405	SYK		0.253369	1.12775
P55039	DRG2		0.0803612	1.12736
P19404	NDUFV2		0.113227	1.1261
Q15008	PSMD6		-0.0653001	1.12555
Q99471	PFDN5		-0.587382	1.12397
Q9Y617	PSAT1		-0.159806	1.12284
P61221	ABCE1		-0.041057	1.1227
P28907	CD38		0.330875	1.12223
Q9BW27	NUP85		0.176434	1.12167
P15531	NME1		-0.235946	1.1206
P09936	UCHL1		0.0909266	1.11933
P21399	ACO1		0.0625372	1.11916
P26447	S100A4		0.130317	1.11902
P24557	TBXAS1		0.0669186	1.11836
Q9Y2D5	AKAP2; PALM2-AKAP2		0.471384	1.11804
Q14534	SQLE		0.39889	1.11798
P49257	LMAN1		-0.112355	1.11716
Q9BV20	MRI1		-0.112211	1.11686
Q96PP8	GBP5		-0.565232	1.11668
Q9Y394	DHRS7		0.267445	1.11651
P00505	GOT2		0.0848039	1.11631
Q30134	HLA-DRB1		0.0941135	1.1156
P50135	HNMT		-0.215798	1.11557
Q9UBV8	PEF1		-0.116815	1.11514
P03915	ND5		1.24924	1.11493
Q8NBJ5	COLGALT1; GLT25D1		-0.100699	1.11451
Q15041	ARL6IP1		-0.174761	1.11408
P52789	HK2		0.0685161	1.11398
Q9NR50	EIF2B3		-0.515884	1.11231
Q9H0R6	QRSL1		0.153605	1.11221
Q9UKU7	ACAD8		0.485113	1.11136
Q5VTU8	ATP5EP2		-0.094417	1.10869
Q9H2U1	DHX36		0.292919	1.10711
P61077	UBE2D3		0.136441	1.10544
Q6GMV3	PTRHD1		0.165311	1.10437
P13674	P4HA1		-0.247481	1.10131
Q92804	TAF15		-0.158891	1.09918
Q14005	IL16		0.239836	1.09847
Q9Y305	ACOT9		0.13319	1.09757
P14324	FDPS		0.0407824	1.09666
Q9Y5L4	TIMM13		-0.149422	1.09619
Q9BZG1	RAB34		-0.340238	1.09516
Q08257	CRYZ		0.307937	1.09493
Q15459	SF3A1		0.069462	1.09192
O94788	ALDH1A2		-0.170619	1.09171
Q9BT23	LIMD2		0.159291	1.08964
P42226	STAT6		-0.0796557	1.08919
Q9Y2H6	FNDC3A		0.159311	1.08905
P23246	SFPQ		-0.0860371	1.08729
Q15404	RSU1		-0.136332	1.08331
Q8N335	GPD1L		0.135168	1.08237
Q9BXJ9	NAA15		-0.0988447	1.08223
P37840	SNCA		-0.413286	1.08201
Q14204	DYNC1H1		-0.114426	1.08025
Q13505			0.128845	1.07804
P10301	RRAS		-0.0879225	1.07744
P48643	CCT5		0.038663	1.07677
P61011	SRP54		0.190342	1.07578
Q9BRR6	ADPGK		0.162606	1.07513
O00429	DNM1L		0.0908865	1.07412
O00182	LGALS9		-0.167871	1.07381
O43598	C6orf108; DNPH1		0.125337	1.07358
Q9H9E3	COG4		0.232963	1.07319
[truncated: 1,657 more rows]

## Sheet: PATHWAY 
			KEGG PATHWAYS
			PATHWAY	DESCRIPTION	COUNT	STRENGTH	FDR
			hsa01100	Metabolic pathways	38 of 1447	0.46	1.87e-06	Purine metabolism	1.41567
			hsa05012	Parkinson disease	13 of 240	0.77	0.00013	Tuberculosis	1.47625
			hsa05010	Alzheimer disease	14 of 355	0.63	0.0011	Neurotrophin signaling pathway	1.59007
			hsa04932	Non-alcoholic fatty liver disease	9 of 148	0.82	0.0015	Epstein-Barr virus infection	1.75203
			hsa05016	Huntington disease	12 of 298	0.64	0.0025	Thiamine metabolism	1.76447
			hsa05020	Prion disease	11 of 265	0.66	0.0034	Thermogenesis	1.86328
			hsa04066	HIF-1 signaling pathway	7 of 106	0.86	0.005	Fc gamma R-mediated phagocytosis	1.91364
			hsa05014	Amyotrophic lateral sclerosis	12 of 352	0.57	0.0072	Oxidative phosphorylation	1.91364
			hsa04666	Fc gamma R-mediated phagocytosis	6 of 90	0.86	0.0122	Amyotrophic lateral sclerosis	2.14267
			hsa00190	Oxidative phosphorylation	7 of 130	0.77	0.0122	HIF-1 signaling pathway	2.30103
			hsa04714	Thermogenesis	9 of 229	0.63	0.0137	Prion disease	2.46852
			hsa00730	Thiamine metabolism	3 of 14	1.37	0.0172	Huntington disease	2.60206
			hsa05169	Epstein-Barr virus infection	8 of 193	0.66	0.0177	Alzheimer disease	2.95861
			hsa04722	Neurotrophin signaling pathway	6 of 114	0.76	0.0257	Parkinson disease	3.88606
			hsa05152	Tuberculosis	7 of 168	0.66	0.0334	Metabolic pathways	5.72816
			hsa00230	Purine metabolism	6 of 127	0.71	0.0384
